# Supplementary material for: Integrative single‐cell sequencing analysis distinguishes survival‐associated cells from the breast cancer microenvironment
Source: Cancer Med. 2023 Apr 6;12(11):12896–911. doi: 10.1002/cam4.5892 (PMC10278529; doi:10.1002/cam4.5892)
Supplement: Supplementary file 2 — Table S1‐S5 [file CAM4-12-12896-s001.xlsx]

## Sheet: Table S1
Basic clinical and single cell information of 15 breast cancer samples included in the analysis.
Case ID	Gender	Age	Cell Number	Grade	Cancer Type	Subtype
CID3586	Female	43	6178	3	IDC	HER2+ BC
CID3838	Female	49	2353	3	IDC	HER2+ BC
CID3921	Female	60	3024	3	IDC	HER2+ BC
CID4066	Female	41	5309	2	IDC	HER2+ BC
CID45171	Female	58	2447	3	IDC	HER2+ BC
CID4040	Female	57	2531	3	IDC	ER+ BC
CID4398	Female	52	4451	3	IDC	ER+ BC
CID4471	Female	55	8609	2	ILC	ER+ BC
CID4530N	Female	42	4409	2	IDC	ER+ BC
CID4535	Female	47	3961	2	ILC	ER+ BC
CID3963	Female	61	3527	3	IDC	TNBC
CID4495	Female	63	7985	3	IDC	TNBC
CID44971	Female	49	7986	3	IDC	TNBC
CID44991	Female	47	7023	3	IDC	TNBC
CID4515	Female	67	4149	3	IDC	TNBC

## Sheet: Table S2
Differentially expressed genes between Scissor+cancer epithelial cells and other cancer epithelial cells.
gene	p_val	avg_logFC	pct.1	pct.2	p_val_adj
KRT81	3.50016e-159	1.98369	0.265	0.038	9.70208e-155
SCGB1B2P	7.94575e-30	1.46371	0.332	0.187	2.20248e-25
GRB7	1.7822e-106	1.3937	0.624	0.302	4.94008e-102
MIEN1	4.85684e-113	1.39237	0.943	0.692	1.34627e-108
ERBB2	1.512e-148	1.3494	0.753	0.364	4.1911e-144
PSMD3	2.28492e-79	1.3376	0.775	0.487	6.33357e-75
CALML5	5.89714e-125	1.32454	0.822	0.415	1.63463e-120
C17orf89	2.98104e-37	1.27963	0.862	0.644	8.26316e-33
HPD	5.88602e-105	1.15634	0.206	0.033	1.63155e-100
KRT23	1.36604e-120	1.10633	0.36	0.092	3.78652e-116
S100A6	2.34261e-16	1.05485	0.676	0.565	6.49348e-12
STARD3	2.46372e-98	1.02911	0.664	0.339	6.82919e-94
DBI	3.48035e-114	0.994466	0.99	0.887	9.64717e-110
PPP1R1B	1.37641e-33	0.992132	0.317	0.153	3.81527e-29
CLEC3A	1.97713e-20	0.943714	0.111	0.039	5.48041e-16
CASC3	2.08781e-82	0.910254	0.515	0.234	5.7872e-78
MUCL1	3.07441e-175	0.875115	0.868	0.353	8.52194e-171
S100A9	1.99818e-69	0.866557	0.572	0.263	5.53874e-65
KRT7	4.60521e-170	0.863943	0.997	0.795	1.27652e-165
HSPA1A	8.47229e-37	0.828097	0.871	0.72	2.34843e-32
HSPA6	5.83725e-64	0.827228	0.261	0.079	1.61803e-59
LGALS7B	3.42111e-261	0.816471	0.34	0.036	9.48297e-257
SLC38A10	7.3747e-39	0.807217	0.457	0.269	2.04419e-34
DNAJB1	2.40624e-42	0.790301	0.9	0.705	6.66986e-38
TM7SF2	9.25895e-156	0.787823	0.86	0.439	2.56649e-151
ID3	2.56445e-67	0.787093	0.471	0.206	7.10839e-63
S100A14	6.80597e-33	0.779563	0.621	0.48	1.88655e-28
PDLIM3	4.04464e-190	0.772782	0.646	0.187	1.12113e-185
HSPA1B	2.849e-44	0.762367	0.801	0.62	7.89714e-40
PGK1	8.1408e-123	0.720256	0.992	0.777	2.25655e-118
S100A16	2.64417e-73	0.712899	0.715	0.421	7.32938e-69
LRRC26	2.41214e-121	0.708134	0.718	0.324	6.68622e-117
LMTK3	1.45256e-205	0.697924	0.765	0.267	4.02634e-201
LGALS3	1.77567e-108	0.693269	0.949	0.602	4.92199e-104
SCGB2B2	4.33232e-116	0.688635	0.289	0.058	1.20087e-111
HSPB1	5.36831e-60	0.67278	0.943	0.749	1.48804e-55
TXN	2.84194e-115	0.666524	0.994	0.893	7.87757e-111
BNIP3	7.74831e-131	0.662816	0.926	0.615	2.14776e-126
ORMDL3	1.46876e-56	0.65665	0.504	0.258	4.07125e-52
SERHL2	4.076e-280	0.654416	0.621	0.126	1.12983e-275
DKK1	1.31412e-78	0.652395	0.362	0.116	3.64261e-74
ALDOA	2.13426e-113	0.640392	0.997	0.95	5.91596e-109
YWHAZ	1.6016e-74	0.622614	0.965	0.83	4.43948e-70
IDH2	8.63595e-118	0.618385	0.99	0.748	2.3938e-113
NUPR1	4.91752e-92	0.614863	0.94	0.648	1.36309e-87
MED24	8.79054e-89	0.602897	0.407	0.144	2.43665e-84
KRT8	3.80302e-109	0.598741	0.993	0.875	1.05416e-104
ALDH2	1.33056e-178	0.598346	0.747	0.253	3.68818e-174
CD99	2.33776e-153	0.596473	0.965	0.544	6.48003e-149
KLF6	2.29885e-09	0.59627	0.826	0.732	6.37217e-05
SQLE	3.00416e-88	0.585439	0.828	0.507	8.32723e-84
CLIC3	1.28446e-140	0.576476	0.481	0.137	3.56041e-136
ETFA	4.94224e-147	0.568707	0.951	0.566	1.36994e-142
AKR1A1	5.76952e-126	0.565044	0.975	0.718	1.59925e-121
PGAP3	3.6856e-107	0.560948	0.432	0.142	1.02161e-102
S100A8	5.52926e-48	0.560624	0.439	0.193	1.53265e-43
ADAM15	5.32318e-143	0.560105	0.915	0.55	1.47553e-138
NQO1	6.60114e-59	0.552974	0.869	0.579	1.82977e-54
ANXA2	7.27528e-92	0.550461	0.994	0.874	2.01664e-87
CDK12	4.9718e-71	0.550275	0.608	0.326	1.37813e-66
HSPA8	1.03518e-90	0.549277	0.985	0.873	2.86942e-86
DUSP1	2.84167e-15	0.546134	0.753	0.632	7.87681e-11
SDC1	1.52978e-148	0.541818	0.829	0.373	4.24041e-144
ACADM	5.88525e-53	0.534471	0.715	0.444	1.63133e-48
SCGB2A2	1.47598e-09	0.532937	0.417	0.312	4.09128e-05
MSL1	7.0394e-87	0.530054	0.494	0.207	1.95125e-82
SPDEF	2.05403e-114	0.529329	0.935	0.553	5.69356e-110
CD24	9.04005e-62	0.529161	1	0.913	2.50581e-57
CEACAM6	1.17565e-77	0.525719	0.436	0.163	3.25879e-73
TM4SF1	4.224e-55	0.524619	0.938	0.691	1.17085e-50
SAT1	1.0786e-39	0.519721	0.956	0.77	2.98978e-35
LDHA	5.62769e-51	0.51514	0.985	0.884	1.55994e-46
FGG	1.32942e-66	0.513816	0.196	0.044	3.68501e-62
S100A10	3.39073e-53	0.50629	0.89	0.701	9.39876e-49
FDPS	4.84498e-44	0.505718	0.906	0.661	1.34298e-39
NUDT8	2.17516e-131	0.498722	0.776	0.343	6.02932e-127
TMEM165	1.32388e-79	0.494335	0.882	0.617	3.66966e-75
ACTB	3.55834e-87	0.490329	1	0.984	9.86336e-83
SLC25A39	3.78339e-74	0.489412	0.918	0.667	1.04872e-69
ASPH	7.65059e-67	0.489231	0.797	0.531	2.12067e-62
AQP3	8.65785e-24	0.488584	0.367	0.203	2.39987e-19
SCD	3.0866e-110	0.488138	0.803	0.392	8.55575e-106
SRD5A3	2.82021e-89	0.487558	0.739	0.392	7.81734e-85
MT-ATP8	4.00537e-46	0.483625	0.801	0.54	1.11025e-41
TNFSF10	1.39705e-66	0.483241	0.889	0.602	3.87248e-62
CIB1	1.00604e-100	0.475061	0.976	0.744	2.78864e-96
ZNF706	3.86752e-94	0.474056	0.949	0.736	1.07204e-89
TKT	2.06382e-99	0.463899	0.942	0.637	5.72071e-95
ACSL1	1.47851e-185	0.463217	0.643	0.185	4.09828e-181
EPHX1	1.78046e-55	0.461274	0.824	0.525	4.93526e-51
RHOA	1.24577e-88	0.4611	0.994	0.844	3.45314e-84
KRT18	1.17609e-67	0.452793	0.996	0.918	3.26e-63
DCD	3.49003e-19	0.45242	0.043	0.008	9.67402e-15
ENO1	1.6434e-82	0.45158	0.999	0.862	4.55533e-78
KRTCAP2	1.34252e-72	0.451295	0.912	0.659	3.72133e-68
MTDH	4.33974e-27	0.450758	0.933	0.775	1.20293e-22
COMTD1	1.05868e-134	0.449874	0.822	0.404	2.93456e-130
TMED9	2.34907e-64	0.448315	0.944	0.708	6.51139e-60
S100P	3.98519e-64	0.447674	0.646	0.329	1.10465e-59
TSC22D1	6.81553e-55	0.447198	0.932	0.718	1.8892e-50
PGAM1	9.50112e-99	0.44667	0.961	0.688	2.63361e-94
MSMO1	1.07021e-103	0.444804	0.757	0.381	2.9665e-99
ATP5C1	2.33872e-59	0.441736	0.978	0.806	6.4827e-55
GGCT	3.39708e-78	0.440431	0.972	0.774	9.41637e-74
NDUFB9	3.70805e-62	0.439199	0.982	0.861	1.02783e-57
HMGCS2	8.88985e-25	0.43702	0.274	0.135	2.46418e-20
SLC25A33	1.26836e-94	0.433675	0.847	0.514	3.51578e-90
MIF	2.99191e-87	0.432088	0.997	0.905	8.29326e-83
MRPL13	8.61012e-47	0.432038	0.853	0.596	2.38664e-42
REEP5	1.68877e-70	0.430648	0.947	0.715	4.68111e-66
RAB2A	8.49086e-47	0.429226	0.924	0.737	2.35358e-42
MTHFD2	1.73522e-101	0.428935	0.911	0.591	4.80984e-97
C6orf203	8.59381e-41	0.426343	0.665	0.388	2.38212e-36
HILPDA	3.30326e-111	0.424016	0.847	0.44	9.15629e-107
MED1	1.42793e-68	0.42255	0.382	0.151	3.95808e-64
S100A11	4.36222e-33	0.422101	0.946	0.922	1.20916e-28
CALM1	1.58673e-49	0.420298	0.96	0.81	4.39826e-45
S100A7	4.8263e-24	0.418407	0.131	0.045	1.3378e-19
ATP6V0C	1.00233e-70	0.414958	0.712	0.383	2.77835e-66
SFN	1.95341e-70	0.413748	0.646	0.311	5.41467e-66
CRIP2	5.68662e-46	0.413441	0.935	0.746	1.57627e-41
C4orf3	1.44423e-71	0.411727	0.951	0.734	4.00325e-67
GDI2	1.90121e-27	0.407884	0.915	0.742	5.26995e-23
RSU1	6.44103e-81	0.405497	0.699	0.356	1.78539e-76
SEPP1	1.3941e-86	0.405147	0.942	0.596	3.86431e-82
ANXA1	2.83348e-31	0.40056	0.476	0.265	7.85413e-27
PKM	2.25428e-18	0.399293	0.932	0.829	6.24864e-14
TAGLN2	2.08912e-76	0.398155	0.992	0.866	5.79082e-72
HSPH1	3.57177e-64	0.398138	0.799	0.52	9.90058e-60
CTNNBIP1	1.31172e-114	0.397851	0.908	0.532	3.63595e-110
ANKRD37	7.57613e-102	0.397115	0.662	0.28	2.10003e-97
RAD21	1.37283e-27	0.397074	0.818	0.589	3.80536e-23
PRDX1	2.73086e-73	0.396916	1	0.949	7.56967e-69
EDN1	1.9733e-112	0.39357	0.583	0.199	5.4698e-108
DSTN	7.67248e-114	0.392852	0.999	0.926	2.12673e-109
G6PD	1.34238e-114	0.391129	0.828	0.388	3.72093e-110
MESP1	5.48572e-49	0.387812	0.615	0.349	1.52059e-44
C3orf14	2.9921e-115	0.387267	0.831	0.424	8.2938e-111
TXNDC17	1.02395e-86	0.381191	0.949	0.692	2.83828e-82
UQCRC1	7.8847e-106	0.379709	0.919	0.592	2.18556e-101
APRT	2.13249e-73	0.379635	0.958	0.751	5.91105e-69
PGD	1.3131e-85	0.378293	0.832	0.45	3.63979e-81
IGFBP5	4.10493e-25	0.373976	0.551	0.362	1.13785e-20
CHCHD2	2.18144e-71	0.372915	0.999	0.959	6.04674e-67
REEP6	1.01374e-116	0.371937	0.794	0.356	2.81e-112
SLC25A5	2.1901e-77	0.371591	0.994	0.867	6.07073e-73
PAPSS2	8.6185e-181	0.370241	0.526	0.125	2.38896e-176
ENTHD2	1.933e-60	0.369996	0.317	0.12	5.35808e-56
TFAP2B	8.66011e-149	0.368784	0.812	0.276	2.40049e-144
RPL27	2.24473e-07	0.364141	0.981	0.935	0.00622216
ARF4	2.04725e-61	0.363936	0.957	0.734	5.67477e-57
CAP1	1.56032e-86	0.363451	0.925	0.643	4.32505e-82
TSPAN1	1.67741e-15	0.36112	0.347	0.229	4.64962e-11
PSMD6	6.95324e-97	0.360504	0.761	0.404	1.92737e-92
NANS	5.71092e-76	0.359472	0.924	0.616	1.58301e-71
SPTSSA	2.97342e-73	0.359104	0.939	0.613	8.24203e-69
BAG3	1.32546e-22	0.358861	0.56	0.373	3.67404e-18
IDH1	4.46583e-92	0.357836	0.786	0.424	1.23788e-87
ST8SIA6-AS1	9.74761e-134	0.353661	0.622	0.214	2.70194e-129
ATP5J	1.12088e-86	0.353111	0.988	0.824	3.10696e-82
AARD	2.28929e-11	0.353025	0.357	0.243	6.34568e-07
ECH1	2.91642e-16	0.352791	0.731	0.535	8.08404e-12
MRPL41	6.74906e-78	0.351062	0.949	0.712	1.87077e-73
SPINK8	1.55222e-207	0.347555	0.35	0.048	4.30261e-203
ATG5	3.02365e-29	0.34702	0.774	0.52	8.38125e-25
CREB3L4	3.79426e-76	0.346956	0.762	0.433	1.05173e-71
GABARAP	7.36456e-62	0.34604	0.807	0.479	2.04138e-57
SLPI	3.10697e-36	0.345623	0.851	0.565	8.6122e-32
MYL12B	2.99486e-41	0.344746	0.988	0.882	8.30146e-37
JUP	2.887e-62	0.343947	0.793	0.501	8.00247e-58
ABRACL	7.69838e-72	0.343907	0.951	0.728	2.13391e-67
CD9	3.59752e-21	0.342239	0.979	0.84	9.97197e-17
PERP	2.16856e-44	0.341051	0.976	0.862	6.01102e-40
CPE	1.01814e-141	0.34056	0.432	0.11	2.82218e-137
CLDN7	4.7662e-50	0.338304	0.892	0.689	1.32114e-45
THRSP	4.47972e-174	0.337519	0.297	0.041	1.24173e-169
BCAP31	3.78693e-68	0.336463	0.953	0.729	1.0497e-63
FBXO32	3.61538e-39	0.336299	0.529	0.297	1.00215e-34
SEC61B	7.1334e-78	0.335043	0.976	0.846	1.97731e-73
CNIH1	1.79147e-76	0.334606	0.846	0.526	4.96577e-72
CAMK1D	4.12888e-196	0.334283	0.322	0.045	1.14448e-191
NDUFA6	5.88474e-82	0.334071	0.936	0.708	1.63119e-77
NET1	1.67975e-09	0.333933	0.507	0.427	4.65609e-05
FOLR1	1.21406e-76	0.332532	0.372	0.124	3.36526e-72
UBC	4.8761e-22	0.331921	0.974	0.905	1.35161e-17
JUN	1.62207e-11	0.331862	0.901	0.802	4.49621e-07
OXR1	4.50654e-28	0.331399	0.551	0.335	1.24917e-23
FDFT1	8.61842e-34	0.330352	0.803	0.568	2.38894e-29
TMED10	1.12483e-28	0.329531	0.904	0.743	3.11792e-24
BLVRB	3.82186e-40	0.329344	0.94	0.684	1.05938e-35
TMEM86A	6.76804e-193	0.328189	0.517	0.115	1.87603e-188
CAPN2	4.58673e-51	0.32507	0.75	0.453	1.2714e-46
MGLL	3.58893e-105	0.32343	0.561	0.219	9.94815e-101
TIMM13	9.67549e-73	0.323206	0.951	0.742	2.68195e-68
IDI1	3.56229e-39	0.322905	0.754	0.508	9.87431e-35
TMED3	6.05097e-67	0.322759	0.954	0.746	1.67727e-62
GPI	8.14163e-62	0.321532	0.899	0.577	2.25678e-57
C2orf54	1.47354e-126	0.321458	0.353	0.08	4.08449e-122
LYPLA2	3.97671e-103	0.320875	0.853	0.471	1.1023e-98
NUDT5	2.64639e-52	0.320784	0.818	0.542	7.33554e-48
MT-ND4L	3.6547e-25	0.320209	0.901	0.813	1.01305e-20
ELOVL1	2.34836e-82	0.319849	0.768	0.42	6.50943e-78
AP2S1	2.4974e-54	0.319494	0.979	0.807	6.92255e-50
KYNU	1.71854e-101	0.319312	0.483	0.155	4.76362e-97
ATP6V0D1	6.20905e-98	0.318845	0.799	0.426	1.72109e-93
TMA7	1.19793e-73	0.317961	0.981	0.857	3.32053e-69
ATP5L	1.84063e-67	0.317552	0.997	0.898	5.10204e-63
RAB25	1.96986e-64	0.317267	0.949	0.721	5.46024e-60
ATP5G1	6.82226e-40	0.316551	0.946	0.76	1.89106e-35
MYL6	1.95042e-67	0.31627	0.997	0.936	5.40638e-63
MTRNR2L12	1.35802e-36	0.316175	0.804	0.584	3.76429e-32
HEBP2	6.70902e-32	0.31523	0.894	0.703	1.85967e-27
CDC123	2.0534e-64	0.311839	0.838	0.522	5.69182e-60
SOD1	1.64673e-42	0.310473	0.986	0.841	4.56456e-38
DNAJC3	3.08935e-67	0.309825	0.821	0.511	8.56336e-63
EGLN3	4.01125e-19	0.308579	0.5	0.342	1.11188e-14
EIF3H	1.74798e-10	0.30851	0.957	0.843	4.84522e-06
PPIB	4.05926e-42	0.306547	0.978	0.859	1.12519e-37
GNB4	1.44947e-103	0.306434	0.581	0.22	4.01777e-99
CISD3	1.43587e-43	0.306068	0.788	0.519	3.98009e-39
HSP90AA1	3.76418e-35	0.304589	0.996	0.943	1.04339e-30
SERINC2	2.50069e-47	0.304583	0.9	0.681	6.93165e-43
NDUFB4	8.9459e-53	0.303891	0.988	0.859	2.47971e-48
KRT10	1.37573e-48	0.303699	0.915	0.692	3.81338e-44
EBP	4.2341e-56	0.303304	0.756	0.448	1.17365e-51
CLDN10	9.38593e-43	0.303279	0.101	0.02	2.60169e-38
ATP6V0B	2.18298e-52	0.302298	0.974	0.818	6.051e-48
VAT1	1.08723e-60	0.301861	0.638	0.331	3.0137e-56
PRELID1	4.83088e-48	0.30132	0.976	0.828	1.33907e-43
CACYBP	8.2786e-76	0.301292	0.943	0.664	2.29474e-71
CCT8	9.49422e-57	0.298505	0.889	0.619	2.6317e-52
MAL2	1.43546e-47	0.298282	0.831	0.553	3.97895e-43
PDLIM1	3.19597e-58	0.298278	0.778	0.478	8.8589e-54
ARRDC1	2.78837e-74	0.298247	0.811	0.487	7.72909e-70
MALL	6.05434e-79	0.297219	0.512	0.206	1.6782e-74
TSTA3	3.52203e-59	0.296889	0.881	0.581	9.76271e-55
ABLIM1	8.78041e-99	0.295771	0.678	0.291	2.43384e-94
TSC22D3	5.72632e-59	0.294661	0.894	0.556	1.58728e-54
SPCS1	1.24273e-52	0.294262	0.958	0.782	3.44473e-48
TSPAN15	5.98601e-78	0.293608	0.722	0.364	1.65926e-73
DNAJC15	4.90908e-75	0.293333	0.91	0.605	1.36075e-70
ACAA1	1.19592e-89	0.293213	0.779	0.416	3.31497e-85
TMSB10	1.97841e-41	0.291903	1	0.988	5.48395e-37
C9orf142	1.08357e-80	0.290522	0.842	0.515	3.00355e-76
UQCR10	2.00784e-49	0.28988	0.958	0.839	5.56554e-45
C14orf1	3.56681e-40	0.289755	0.858	0.586	9.88685e-36
ANXA3	9.41912e-67	0.287164	0.499	0.211	2.61089e-62
SEC61G	1.3644e-42	0.286617	0.983	0.84	3.78199e-38
PMVK	6.45136e-70	0.285078	0.882	0.594	1.78825e-65
MVD	3.25116e-90	0.284987	0.617	0.255	9.0119e-86
P4HB	7.38372e-31	0.284124	0.978	0.871	2.04669e-26
MTA1	5.83164e-66	0.283791	0.811	0.457	1.61647e-61
PSMA3	4.38801e-58	0.282876	0.922	0.631	1.21631e-53
ROMO1	2.08654e-57	0.282566	0.929	0.675	5.78368e-53
NOP10	4.9055e-59	0.282325	0.964	0.737	1.35976e-54
TFF3	7.44975e-10	0.281922	0.546	0.44	2.065e-05
RPP38	3.71331e-70	0.281748	0.618	0.312	1.02929e-65
CYB5A	5.69702e-29	0.281435	0.94	0.768	1.57916e-24
DERL1	2.38117e-55	0.280627	0.756	0.463	6.60036e-51
SLC50A1	2.83078e-76	0.280182	0.814	0.48	7.84664e-72
PYCR1	4.72746e-62	0.280097	0.904	0.649	1.3104e-57
TMEM134	7.86391e-64	0.27972	0.901	0.642	2.1798e-59
ARF5	3.58176e-69	0.278635	0.953	0.671	9.92827e-65
LGALS12	1.74531e-140	0.278036	0.457	0.11	4.83783e-136
PLA2G16	2.61991e-23	0.277648	0.803	0.626	7.26214e-19
HOXB2	3.03881e-44	0.276878	0.568	0.266	8.42328e-40
CBR3	1.72619e-60	0.276878	0.678	0.361	4.78483e-56
UQCRFS1	2.50176e-55	0.275819	0.949	0.732	6.93462e-51
MRPL18	1.45844e-57	0.275705	0.851	0.585	4.04264e-53
SCARB2	6.41517e-76	0.274773	0.715	0.388	1.77822e-71
PPP4C	1.77704e-62	0.274676	0.958	0.762	4.92579e-58
PHGDH	1.73054e-54	0.274642	0.729	0.407	4.79688e-50
EZR	1.74608e-31	0.274218	0.897	0.688	4.83996e-27
GPR160	2.98298e-69	0.273236	0.731	0.374	8.26852e-65
REEP3	2.50795e-78	0.271299	0.832	0.487	6.95179e-74
UCHL3	1.34182e-86	0.270863	0.853	0.461	3.7194e-82
TMCO3	5.31379e-77	0.270712	0.701	0.354	1.47293e-72
PDSS2	1.68384e-30	0.270693	0.494	0.284	4.66742e-26
LMAN2	1.14995e-33	0.270499	0.924	0.692	3.18756e-29
ACTR6	3.98358e-85	0.27005	0.747	0.368	1.10421e-80
CAPZB	6.86838e-59	0.270023	0.957	0.726	1.90385e-54
TMEM45B	1.0352e-152	0.269634	0.475	0.116	2.86947e-148
TSPO	1.68725e-50	0.269146	0.985	0.86	4.67688e-46
PPDPF	2.25507e-51	0.268427	0.999	0.953	6.25083e-47
NCCRP1	1.0059e-121	0.268291	0.408	0.103	2.78826e-117
COX6B1	3.4203e-36	0.267901	0.992	0.897	9.48074e-32
C1orf43	9.93159e-42	0.26689	0.967	0.778	2.75294e-37
GLYATL2	1.18764e-27	0.265987	0.297	0.137	3.29202e-23
COA3	1.84399e-56	0.265831	0.833	0.544	5.11134e-52
CNN3	7.20005e-57	0.265433	0.824	0.502	1.99578e-52
NDUFS7	2.65345e-51	0.26489	0.933	0.676	7.3551e-47
HNRNPF	1.69447e-47	0.263993	0.968	0.779	4.69689e-43
ARPC5L	2.73065e-64	0.263882	0.924	0.633	7.5691e-60
SPINT1	6.78678e-47	0.263863	0.876	0.651	1.88123e-42
TUSC2	9.96641e-87	0.26335	0.781	0.423	2.76259e-82
SLC16A3	1.0161e-17	0.262659	0.261	0.152	2.81652e-13
POLDIP2	7.49856e-77	0.262214	0.794	0.47	2.07853e-72
FBXL20	2.8318e-53	0.261023	0.299	0.113	7.84946e-49
ECHDC3	2.8125e-64	0.260678	0.511	0.24	7.79598e-60
RASD1	3.7631e-12	0.260012	0.268	0.169	1.04309e-07
PFN2	1.23771e-67	0.259515	0.915	0.546	3.4308e-63
CYB5R3	1.99603e-77	0.259436	0.865	0.558	5.5328e-73
COX7B	4.35783e-42	0.257945	0.978	0.838	1.20795e-37
RNF181	5.9884e-52	0.257318	0.933	0.68	1.65992e-47
C1orf198	6.57476e-72	0.256235	0.674	0.328	1.82246e-67
GJB1	7.32089e-186	0.255256	0.486	0.1	2.02928e-181
FAH	1.42827e-59	0.255175	0.604	0.302	3.95903e-55
POLR2E	8.56965e-64	0.255024	0.939	0.682	2.37542e-59
TDO2	5.99696e-14	0.254189	0.185	0.096	1.6623e-09
RPN2	1.54138e-47	0.253945	0.933	0.705	4.27254e-43
C8orf59	1.6742e-50	0.253371	0.864	0.642	4.64072e-46
SPINT2	4.56327e-40	0.25268	0.988	0.918	1.26489e-35
GATM	1.45083e-197	0.252148	0.45	0.084	4.02157e-193
THOC7	8.9976e-64	0.251473	0.847	0.547	2.49404e-59
FGB	2.15696e-25	0.251401	0.089	0.023	5.97888e-21
GNL3	1.02348e-50	0.250454	0.751	0.497	2.83698e-46
DEGS2	3.55624e-22	0.250004	0.662	0.447	9.85753e-18
RHOBTB3	3.75322e-08	-0.250043	0.328	0.385	0.00104035
MT-ND5	1.0791e-10	-0.251215	0.915	0.891	2.99115e-06
RGS16	9.23888e-10	-0.252111	0.086	0.165	2.56093e-05
CYP27A1	1.41683e-15	-0.255167	0.164	0.29	3.92732e-11
TMC4	5.42472e-25	-0.260515	0.188	0.348	1.50368e-20
C1S	1.34903e-23	-0.26311	0.008	0.137	3.73937e-19
HLA-F	7.31745e-15	-0.263172	0.146	0.258	2.02833e-10
MMP24-AS1	1.98194e-07	-0.263623	0.512	0.513	0.00549375
IFIT1	5.09519e-23	-0.263658	0.017	0.147	1.41234e-18
RPS18	2.05512e-19	-0.263832	0.997	0.997	5.69659e-15
RPS15A	4.04646e-29	-0.264712	0.999	0.991	1.12164e-24
JCHAIN	5.98002e-14	-0.269896	0.036	0.13	1.6576e-09
VKORC1	1.53488e-08	-0.270701	0.504	0.481	0.000425454
NDUFA4	1.98596e-29	-0.270771	0.981	0.931	5.50489e-25
SELM	3.38585e-07	-0.271978	0.678	0.638	0.00938525
EFEMP1	7.13856e-13	-0.273978	0.062	0.156	1.97874e-08
IGLC2	1.79688e-21	-0.274003	0.061	0.2	4.98076e-17
EEF1D	2.02887e-25	-0.274868	0.985	0.929	5.62383e-21
RPL24	3.53604e-35	-0.275658	0.996	0.982	9.80154e-31
RERG	5.75331e-23	-0.276573	0.189	0.339	1.59476e-18
GFRA1	2.68973e-32	-0.277327	0.033	0.216	7.45566e-28
SORD	2.14651e-07	-0.278181	0.378	0.401	0.0059499
TBC1D9	3.69802e-12	-0.279473	0.2	0.283	1.02505e-07
NPY1R	4.27645e-21	-0.279517	0.003	0.116	1.18539e-16
PLSCR1	7.14082e-18	-0.280531	0.228	0.355	1.97936e-13
C15orf48	3.53539e-10	-0.281296	0.085	0.169	9.79974e-06
SUMO2	7.98167e-30	-0.283655	0.986	0.938	2.21244e-25
FUS	3.69702e-21	-0.285702	0.886	0.821	1.02478e-16
CHI3L1	3.04034e-14	-0.288174	0.039	0.133	8.42753e-10
SRSF5	6.87881e-11	-0.289099	0.821	0.705	1.90674e-06
GABRP	3.6572e-08	-0.289782	0.072	0.139	0.00101374
CRABP2	1.79972e-07	-0.291046	0.521	0.567	0.00498865
RPS19	3.12944e-29	-0.293118	1	0.997	8.67451e-25
RPS3	3.76934e-19	-0.295984	1	0.996	1.04482e-14
NENF	4.37964e-17	-0.296544	0.8	0.71	1.21399e-12
RPL21	1.11332e-29	-0.296868	0.996	0.984	3.086e-25
NAP1L1	3.93838e-11	-0.297417	0.849	0.759	1.09168e-06
PSME1	1.37984e-12	-0.298748	0.85	0.753	3.82479e-08
ZFAS1	2.24609e-11	-0.299638	0.936	0.862	6.22594e-07
FBL	8.61188e-11	-0.302687	0.799	0.705	2.38713e-06
NDRG2	6.2941e-20	-0.303386	0.135	0.272	1.74466e-15
BST2	2.91644e-16	-0.306364	0.29	0.436	8.08408e-12
IER2	5.50221e-08	-0.307453	0.888	0.807	0.00152516
PSME2	2.25935e-10	-0.311002	0.839	0.752	6.2627e-06
TMEM150C	6.35727e-20	-0.313153	0.018	0.133	1.76217e-15
TOMM20	4.94018e-11	-0.315766	0.921	0.812	1.36937e-06
RP11-53O19.1	1.20904e-19	-0.317682	0.017	0.13	3.35134e-15
PLAUR	4.14349e-13	-0.32285	0.168	0.269	1.14853e-08
FTH1	5.24892e-59	-0.327236	1	0.999	1.45495e-54
C8orf4	2.96515e-12	-0.330222	0.133	0.246	8.21911e-08
REL	1.34335e-18	-0.330602	0.419	0.487	3.72364e-14
TNFAIP3	4.76003e-09	-0.332961	0.168	0.246	0.000131943
HLA-DQA1	9.10711e-31	-0.334124	0.018	0.185	2.5244e-26
UBE2L6	2.6872e-17	-0.334529	0.376	0.481	7.44865e-13
2022-09-09	5.39112e-18	-0.33556	0.485	0.535	1.49436e-13
HLA-DMA	1.0257e-10	-0.340995	0.169	0.257	2.84315e-06
CFD	8.75146e-17	-0.341137	0.1	0.219	2.42582e-12
RPL37	1.51388e-43	-0.341219	0.997	0.99	4.19632e-39
HSPA2	2.0197e-22	-0.342409	0.153	0.299	5.59842e-18
LYZ	8.05996e-25	-0.342803	0.032	0.178	2.23414e-20
EIF4A3	6.01138e-08	-0.34363	0.674	0.581	0.00166629
IL32	2.49108e-13	-0.343663	0.085	0.189	6.90501e-09
C1orf21	1.04341e-24	-0.348496	0.299	0.452	2.89224e-20
AKAP9	2.18182e-12	-0.350771	0.767	0.678	6.04779e-08
RCN1	4.85469e-19	-0.350944	0.394	0.48	1.34567e-14
RPS16	2.64173e-41	-0.353152	0.999	0.991	7.32262e-37
RPL9	5.84241e-41	-0.353272	0.993	0.971	1.61946e-36
PTMS	2.89424e-21	-0.35799	0.775	0.795	8.02253e-17
RPL13A	1.57603e-45	-0.369647	0.992	0.977	4.36859e-41
WBP11	3.06983e-08	-0.371221	0.481	0.471	0.000850927
SOCS3	3.96557e-25	-0.374255	0.131	0.295	1.09922e-20
RPLP1	3.05269e-56	-0.375163	1	0.999	8.46176e-52
RAMP1	2.74902e-42	-0.375305	0.014	0.23	7.62e-38
AC018816.3	5.841e-13	-0.376398	0.061	0.152	1.61907e-08
XIST	1.10938e-08	-0.378195	0.242	0.319	0.000307508
ESR1	2.33522e-37	-0.379076	0.024	0.221	6.473e-33
UBA52	1.65921e-46	-0.379281	0.992	0.975	4.59916e-42
H3F3B	4.73094e-42	-0.379713	0.985	0.971	1.31137e-37
PHLDA1	7.84613e-21	-0.384547	0.207	0.35	2.17487e-16
GLUL	5.42489e-11	-0.384611	0.79	0.71	1.50373e-06
RPS21	3.76025e-81	-0.38785	0.992	0.983	1.0423e-76
TRIP6	7.87062e-13	-0.388553	0.308	0.373	2.18166e-08
IGHG1	2.27496e-14	-0.389185	0.183	0.302	6.30597e-10
BMPR1B	6.58798e-22	-0.390627	0.018	0.143	1.82612e-17
HMGB2	3.1921e-19	-0.390961	0.333	0.459	8.84818e-15
TAPBP	5.46187e-27	-0.39102	0.519	0.559	1.51398e-22
MYBPC1	3.48609e-16	-0.392725	0.065	0.174	9.66308e-12
EVL	1.0682e-19	-0.392767	0.226	0.343	2.96094e-15
RPS11	7.03053e-44	-0.393376	0.983	0.953	1.94879e-39
RPS4X	5.80052e-25	-0.394688	0.997	0.991	1.60785e-20
RPS23	2.62409e-48	-0.396291	0.997	0.989	7.2737e-44
CHPT1	1.78144e-11	-0.39956	0.507	0.514	4.93797e-07
RPL31	3.15637e-35	-0.401867	0.979	0.945	8.74914e-31
EEF1B2	4.96953e-22	-0.402366	0.988	0.947	1.3775e-17
RPS29	1.9027e-42	-0.404455	0.975	0.934	5.27408e-38
TOMM7	2.24747e-45	-0.406174	0.956	0.885	6.22976e-41
RPL34	6.94928e-48	-0.409441	0.989	0.969	1.92627e-43
ICAM1	1.70505e-24	-0.415603	0.054	0.203	4.72622e-20
TAP1	2.07757e-17	-0.419345	0.342	0.434	5.75883e-13
HES1	9.14406e-09	-0.420529	0.558	0.546	0.000253464
BTF3	3.77911e-24	-0.421454	0.976	0.908	1.04753e-19
ELP2	1.1468e-09	-0.426756	0.339	0.382	3.17882e-05
PSMB8	7.57229e-25	-0.436086	0.483	0.572	2.09896e-20
MARCO	1.33876e-11	-0.439538	0.024	0.098	3.71091e-07
GJA1	6.8905e-34	-0.441365	0.01	0.188	1.90998e-29
MMP7	7.73197e-21	-0.442138	0.006	0.119	2.14322e-16
MALAT1	2.03588e-14	-0.443109	0.964	0.972	5.64324e-10
BIRC3	3.29508e-30	-0.444768	0.064	0.241	9.13364e-26
RPL19	1.55007e-51	-0.445278	0.996	0.992	4.29663e-47
FSCN1	3.35617e-26	-0.447122	0.064	0.22	9.30298e-22
DNAJC12	6.95634e-14	-0.447128	0.124	0.226	1.92823e-09
KLK6	7.50283e-17	-0.450799	0.017	0.117	2.07971e-12
RPS10	1.65445e-15	-0.451658	0.839	0.742	4.58598e-11
EGR1	3.95613e-13	-0.453519	0.469	0.531	1.0966e-08
CD63	9.09733e-21	-0.455822	0.876	0.772	2.52169e-16
MT-ND1	8.33398e-55	-0.457989	0.958	0.959	2.31009e-50
UCHL1	2.56018e-15	-0.459691	0.056	0.164	7.09657e-11
RPS6	2.38455e-35	-0.461354	1	0.992	6.60975e-31
RPS17	1.62559e-15	-0.463003	0.985	0.911	4.50599e-11
KRT5	2.5877e-20	-0.463019	0.039	0.166	7.17285e-16
DDX5	3.04724e-17	-0.463967	0.911	0.821	8.44665e-13
ELF3	1.10843e-12	-0.46474	0.864	0.794	3.07245e-08
PMAIP1	5.01296e-31	-0.465767	0.162	0.343	1.38954e-26
C12orf57	9.64098e-26	-0.471323	0.907	0.812	2.67238e-21
C1orf64	7.09584e-40	-0.47512	0.036	0.249	1.9669e-35
SCUBE2	4.31173e-29	-0.475837	0.01	0.165	1.19517e-24
ZFP36L2	4.05475e-10	-0.493963	0.765	0.689	1.12394e-05
TPT1	1.91081e-41	-0.49639	0.997	0.991	5.29656e-37
MT-ND2	2.6279e-28	-0.498154	0.961	0.952	7.28428e-24
MDK	2.01861e-29	-0.501569	0.651	0.74	5.59538e-25
KRT6B	9.53589e-28	-0.505646	0.006	0.153	2.64325e-23
GLTSCR2	4.29955e-46	-0.511247	0.862	0.799	1.19179e-41
JUNB	7.04264e-14	-0.511887	0.879	0.806	1.95215e-09
MZT2B	4.53634e-30	-0.514823	0.796	0.727	1.25743e-25
C6orf48	1.48984e-29	-0.515647	0.546	0.589	4.12969e-25
RPS20	1.01154e-28	-0.523627	0.851	0.819	2.80388e-24
KRT14	5.43258e-18	-0.525177	0.031	0.143	1.50586e-13
HLA-DQB1	3.4688e-49	-0.531274	0.024	0.27	9.61517e-45
CYBA	5.70667e-12	-0.539558	0.389	0.462	1.58183e-07
RPL12	1.41437e-77	-0.539809	0.994	0.991	3.9205e-73
TNFRSF11B	2.25129e-21	-0.547502	0.025	0.152	6.24036e-17
RPLP2	7.22994e-67	-0.547922	0.993	0.983	2.00407e-62
RPL37A	1.67995e-76	-0.548757	0.99	0.977	4.65666e-72
IL6ST	1.39536e-26	-0.548951	0.197	0.347	3.86781e-22
RPS2	5.59649e-75	-0.569131	0.994	0.991	1.55129e-70
PHGR1	1.7443e-21	-0.57118	0.026	0.153	4.83504e-17
RPL27A	1.98321e-50	-0.57826	0.957	0.923	5.49727e-46
CAV1	6.06177e-35	-0.579029	0.019	0.206	1.68026e-30
GPRC5A	2.67983e-13	-0.590804	0.332	0.417	7.42821e-09
HLA-DRB5	1.6862e-46	-0.599172	0.039	0.277	4.67398e-42
SAA2	8.37185e-27	-0.606127	0.007	0.151	2.32059e-22
RPL26	1.77616e-32	-0.619022	0.96	0.876	4.92334e-28
IER3	7.25574e-10	-0.628738	0.776	0.687	2.01122e-05
TSPAN13	3.31563e-07	-0.634754	0.894	0.759	0.0091906
ZG16B	3.69079e-08	-0.640501	0.66	0.567	0.00102305
NFKBIA	1.36362e-46	-0.656264	0.706	0.745	3.77981e-42
RPL38	4.50697e-64	-0.669478	0.965	0.933	1.24929e-59
LGALS3BP	3.39585e-30	-0.671602	0.346	0.528	9.41297e-26
RPS27A	8.41142e-49	-0.676297	0.999	0.996	2.33156e-44
PSMB9	1.56944e-42	-0.686015	0.226	0.44	4.35033e-38
IRF1	6.52699e-33	-0.688034	0.354	0.492	1.80922e-28
HLA-E	9.34885e-29	-0.696712	0.681	0.667	2.59141e-24
HLA-C	3.19812e-46	-0.716229	0.892	0.86	8.86488e-42
TXNIP	4.9427e-34	-0.717874	0.224	0.408	1.37007e-29
CCND1	6.53294e-23	-0.728748	0.786	0.711	1.81087e-18
CEBPD	9.13235e-12	-0.737576	0.45	0.486	2.5314e-07
TIMP3	5.24706e-42	-0.754896	0.064	0.289	1.45443e-37
GATA3	3.60754e-26	-0.789991	0.564	0.589	9.99975e-22
HLA-DPA1	4.31718e-46	-0.797938	0.065	0.307	1.19668e-41
ISG15	2.66884e-29	-0.805472	0.283	0.433	7.39775e-25
STC2	7.07618e-20	-0.839241	0.094	0.225	1.96145e-15
HLA-DPB1	5.81456e-44	-0.858891	0.072	0.305	1.61174e-39
IFITM3	2.06448e-33	-0.860975	0.46	0.612	5.72252e-29
IGKC	2.75135e-42	-0.8637	0.314	0.5	7.62647e-38
TFPI2	1.09972e-21	-0.93695	0.039	0.169	3.04832e-17
C6orf15	1.38716e-19	-0.978876	0.003	0.108	3.84506e-15
ANKRD30A	2.38048e-20	-1.00455	0.186	0.321	6.59846e-16
RARRES1	2.26939e-08	-1.01318	0.204	0.274	0.000629051
B2M	4.71831e-91	-1.04913	0.979	0.972	1.30787e-86
HLA-A	7.59512e-78	-1.08502	0.75	0.836	2.10529e-73
WFDC2	8.32874e-31	-1.09355	0.164	0.339	2.30864e-26
HLA-DRB1	4.0952e-65	-1.10156	0.09	0.392	1.13515e-60
AGR3	1.43073e-36	-1.13491	0.124	0.337	3.96583e-32
PRSS23	8.75224e-31	-1.19292	0.164	0.35	2.42603e-26
AGR2	1.47796e-10	-1.23305	0.431	0.462	4.09676e-06
CXCL13	4.09947e-23	-1.23934	0.004	0.128	1.13633e-18
HLA-B	3.17996e-60	-1.28858	0.681	0.768	8.81452e-56
TIMP1	4.10525e-52	-1.29531	0.176	0.427	1.13793e-47
DHRS2	1.13124e-22	-1.29744	0.024	0.154	3.1357e-18
HLA-DRA	7.20611e-66	-1.36502	0.118	0.428	1.99746e-61
IFI6	5.17417e-47	-1.43185	0.225	0.46	1.43423e-42
BTG2	2.66635e-41	-1.45462	0.282	0.472	7.39084e-37
CD74	1.93652e-95	-1.46715	0.261	0.61	5.36783e-91
SLC39A6	6.62178e-10	-1.47945	0.631	0.563	1.83549e-05
SAA1	2.97507e-34	-1.48531	0.018	0.201	8.24659e-30
CST3	4.26174e-45	-1.57243	0.486	0.623	1.18131e-40
VIM	1.07216e-59	-1.6146	0.199	0.465	2.97192e-55
FDCSP	2.75896e-23	-1.67167	0.007	0.134	7.64756e-19
IFI27	8.18972e-72	-1.70678	0.19	0.498	2.27011e-67
MGP	1.42958e-71	-1.82564	0.612	0.799	3.96264e-67

## Sheet: Table S3
Table S3: Top 50 up-regulated genes corresponding to different T cell subsets.
p_val	avg_logFC	pct.1	pct.2	p_val_adj	cluster	gene
0	2.24619	0.545	0.093	0	0	CCL4L2
0	2.00023	0.895	0.254	0	0	CCL4
0	1.53858	0.464	0.149	0	0	IFNG
0	1.34338	0.733	0.197	0	0	CD8A
0	1.33702	0.336	0.067	0	0	CCL3
0	1.23235	0.516	0.106	0	0	GZMH
0	1.22991	0.983	0.519	0	0	CCL5
0	1.12527	0.603	0.159	0	0	CD8B
0	1.11325	0.863	0.286	0	0	NKG7
0	1.0895	0.727	0.29	0	0	GZMA
0	1.02262	0.331	0.074	0	0	CRTAM
0	1.00055	0.502	0.152	0	0	GZMB
0	0.988156	0.474	0.211	0	0	GZMK
0	0.940527	0.504	0.202	0	0	HLA-DRB5
0	0.93118	0.416	0.118	0	0	LAG3
0	0.882026	0.756	0.391	0	0	CST7
0	0.862955	0.679	0.337	0	0	HLA-DRB1
0	0.846033	0.537	0.249	0	0	HLA-DRA
0	0.81745	0.651	0.339	0	0	HLA-DPA1
0	0.80027	0.415	0.148	0	0	HLA-DQA1
0	0.79813	0.638	0.34	0	0	HLA-DPB1
0	0.76284	0.536	0.26	0	0	APOBEC3G
0	0.757748	0.271	0.063	0	0	FASLG
0	0.724609	0.183	0.029	0	0	CCL3L3
0	0.713676	0.341	0.116	0	0	PTMS
0	0.673917	0.858	0.714	0	0	CD74
0	0.583045	0.582	0.282	0	0	CTSW
5.42757e-306	0.537573	0.193	0.04	1.50447e-301	0	TNIP3
5.7698e-303	0.447116	0.132	0.017	1.59933e-298	0	AC069363.1
1.2227e-302	0.353296	0.339	0.11	3.38921e-298	0	CXCL13
9.57987e-287	0.745306	0.314	0.105	2.65545e-282	0	RP11-291B21.2
2.19506e-281	0.659635	0.38	0.147	6.08448e-277	0	ZNF683
8.76216e-281	0.7321	0.335	0.126	2.42878e-276	0	ITM2C
3.97004e-278	0.722297	0.648	0.398	1.10046e-273	0	CLEC2B
1.63348e-262	0.690927	0.395	0.176	4.52785e-258	0	HLA-DQB1
1.47956e-251	0.589959	0.722	0.533	4.10119e-247	0	COTL1
2.27879e-231	0.466351	0.889	0.828	6.31658e-227	0	SH3BGRL3
9.17997e-227	0.757147	0.171	0.041	2.5446e-222	0	KRT86
6.32238e-218	0.706807	0.313	0.127	1.7525e-213	0	CXCR6
6.50853e-218	0.586412	0.206	0.062	1.8041e-213	0	HLA-DQA2
3.02802e-213	0.586684	0.296	0.116	8.39336e-209	0	ZEB2
1.25698e-206	0.643323	0.604	0.41	3.48422e-202	0	ALOX5AP
9.44717e-205	0.404943	0.126	0.024	2.61866e-200	0	EOMES
2.72815e-199	0.493759	0.349	0.156	7.56215e-195	0	PRF1
8.35083e-187	0.579286	0.362	0.173	2.31477e-182	0	FABP5
3.05196e-180	0.458674	0.639	0.409	8.45973e-176	0	DUSP4
7.79507e-176	0.423316	0.721	0.565	2.16072e-171	0	HCST
1.29358e-170	0.555215	0.144	0.038	3.58568e-166	0	TNFSF9
4.24503e-170	0.554202	0.263	0.11	1.17668e-165	0	PDCD1
7.82378e-159	0.571315	0.295	0.139	2.16867e-154	0	APOBEC3C
0	0.966432	0.649	0.341	0	1	LMNA
0	0.913229	0.576	0.274	0	1	CDKN1A
0	0.816369	0.59	0.272	0	1	GPR183
0	0.809636	0.882	0.58	0	1	ANXA1
0	0.664516	0.884	0.601	0	1	IL7R
1.28399e-305	0.847352	0.963	0.929	3.55909e-301	1	FTH1
8.38941e-199	0.593015	0.9	0.794	2.32546e-194	1	ZFP36
4.74356e-193	0.517153	0.908	0.816	1.31487e-188	1	VIM
4.91656e-175	0.45385	0.78	0.573	1.36282e-170	1	CREM
6.53335e-166	0.255176	0.998	0.99	1.81098e-161	1	TPT1
7.2358e-163	0.51318	0.804	0.643	2.00569e-158	1	RGCC
6.0603e-159	0.526666	0.743	0.59	1.67986e-154	1	S100A11
3.20679e-151	0.389842	0.927	0.802	8.88889e-147	1	CXCR4
8.40751e-148	0.53267	0.744	0.605	2.33048e-143	1	S100A10
1.09545e-147	0.400805	0.14	0.037	3.03646e-143	1	PLAUR
2.90604e-145	0.423929	0.766	0.608	8.05525e-141	1	MCL1
5.79762e-145	0.472809	0.715	0.557	1.60704e-140	1	EZR
5.77111e-133	0.381568	0.768	0.592	1.5997e-128	1	YPEL5
5.97379e-133	0.516376	0.423	0.231	1.65588e-128	1	CCR7
1.04133e-128	0.426454	0.68	0.5	2.88647e-124	1	SLC2A3
1.23312e-125	0.400491	0.727	0.562	3.41807e-121	1	SELK
2.00615e-113	0.431559	0.439	0.26	5.56084e-109	1	CD55
4.76319e-100	0.294091	0.895	0.839	1.32031e-95	1	SARAF
5.64034e-99	0.419364	0.27	0.134	1.56344e-94	1	TUBB2A
2.2971e-89	0.313056	0.94	0.859	6.36734e-85	1	ZFP36L2
1.00478e-85	0.405971	0.384	0.236	2.78515e-81	1	ARL4A
1.83226e-85	0.361718	0.738	0.625	5.07883e-81	1	TAGLN2
1.30142e-82	0.346206	0.513	0.352	3.60739e-78	1	MYADM
9.85584e-81	0.40403	0.443	0.299	2.73194e-76	1	GLIPR1
2.30105e-79	0.327245	0.569	0.422	6.37828e-75	1	FAM177A1
4.98211e-74	0.321256	0.437	0.287	1.38099e-69	1	PTGER4
3.41666e-72	0.385493	0.418	0.271	9.47064e-68	1	KLRB1
3.34038e-71	0.330294	0.491	0.35	9.25921e-67	1	PDE4B
3.91972e-71	0.298725	0.571	0.425	1.08651e-66	1	TUBB4B
4.74758e-71	0.275392	0.893	0.829	1.31598e-66	1	TSC22D3
8.86315e-70	0.343424	0.38	0.246	2.45678e-65	1	PLK3
7.36333e-69	0.382921	0.301	0.18	2.04104e-64	1	AQP3
2.56102e-68	0.358549	0.301	0.181	7.09888e-64	1	KDM6B
9.98393e-66	0.333937	0.257	0.145	2.76744e-61	1	ELL2
2.88878e-62	0.337901	0.284	0.171	8.00742e-58	1	PNP
1.13355e-61	0.371517	0.329	0.209	3.14208e-57	1	AIM1
3.58124e-61	0.266061	0.25	0.139	9.92684e-57	1	CD40LG
1.58898e-59	0.424348	0.321	0.206	4.40448e-55	1	INSIG1
2.77511e-59	0.303074	0.713	0.619	7.69233e-55	1	H2AFZ
2.98798e-59	0.430735	0.345	0.23	8.28237e-55	1	TOB1
6.40664e-59	0.333397	0.335	0.218	1.77586e-54	1	DNAJB9
6.78587e-59	0.280082	0.116	0.048	1.88098e-54	1	CTSL
5.58845e-57	0.316259	0.212	0.117	1.54906e-52	1	RARA
3.69652e-56	0.33076	0.418	0.296	1.02464e-51	1	RORA
3.16337e-55	0.371465	0.152	0.074	8.76856e-51	1	CCR6
0	1.70891	0.532	0.016	0	2	FOXP3
0	1.68965	0.548	0.115	0	2	TNFRSF4
0	1.37522	0.416	0.032	0	2	IL2RA
0	1.36787	0.635	0.203	0	2	BATF
0	1.21066	0.562	0.127	0	2	CTLA4
0	1.20233	0.512	0.144	0	2	TNFRSF18
0	1.13951	0.626	0.21	0	2	CARD16
0	1.13814	0.404	0.052	0	2	AC133644.2
0	1.12461	0.695	0.235	0	2	TIGIT
0	1.10705	0.546	0.182	0	2	PMAIP1
0	1.09824	0.786	0.453	0	2	LTB
0	1.06874	0.443	0.071	0	2	TBC1D4
0	1.06389	0.357	0.028	0	2	RTKN2
0	1.03813	0.373	0.063	0	2	GK
0	1.0247	0.922	0.704	0	2	IL32
0	0.994246	0.383	0.077	0	2	TNFRSF9
0	0.971197	0.82	0.597	0	2	SAT1
0	0.939196	0.289	0.044	0	2	MAGEH1
0	0.873672	0.582	0.292	0	2	TNFRSF1B
0	0.856045	0.684	0.333	0	2	ARID5B
0	0.852038	0.65	0.288	0	2	CD27
0	0.83764	0.382	0.093	0	2	HTATIP2
0	0.804896	0.471	0.174	0	2	DNPH1
0	0.77619	0.313	0.038	0	2	IKZF2
0	0.768603	0.714	0.407	0	2	DUSP4
0	0.760578	0.351	0.09	0	2	MIR4435-2HG
0	0.72541	0.269	0.036	0	2	LAYN
0	0.704295	0.22	0.014	0	2	AC017002.1
0	0.694773	0.275	0.046	0	2	LAIR2
0	0.683001	0.214	0.006	0	2	CCR8
0	0.667335	0.928	0.783	0	2	S100A4
0	0.664617	0.186	0.026	0	2	ICA1
0	0.66066	0.307	0.061	0	2	STAM
0	0.619623	0.17	0.005	0	2	AC145110.1
0	0.584479	0.221	0.044	0	2	ENTPD1
0	0.583983	0.163	0.003	0	2	IL1R2
0	0.51943	0.172	0.019	0	2	CRADD
0	0.472206	0.153	0.019	0	2	IL12RB2
0	0.445463	0.161	0.016	0	2	CUL9
0	0.401944	0.141	0.009	0	2	F5
0	0.399149	0.141	0.014	0	2	IKZF4
0	0.384349	0.112	0.001	0	2	FANK1
5.83046e-292	0.757539	0.393	0.142	1.61614e-287	2	PELI1
2.42147e-284	0.699972	0.89	0.715	6.71206e-280	2	CD74
6.5067e-280	0.531271	0.298	0.087	1.80359e-275	2	CD4
6.82379e-269	0.65408	0.619	0.347	1.89149e-264	2	SPOCK2
3.49749e-267	0.483868	0.243	0.062	9.69469e-263	2	NCF4
2.02087e-265	0.698066	0.45	0.195	5.60165e-261	2	GBP5
1.44608e-260	0.647717	0.418	0.171	4.00839e-256	2	GLRX
5.18174e-258	0.767065	0.455	0.202	1.43633e-253	2	PIM2
0	1.00141	0.431	0.136	0	3	XCL1
0	0.84044	0.498	0.152	0	3	ZNF683
3.03693e-300	0.587364	0.63	0.25	8.41806e-296	3	CD8A
5.16832e-295	0.839525	0.38	0.114	1.43261e-290	3	RP11-291B21.2
1.005e-264	0.431001	0.932	0.56	2.78576e-260	3	CCL5
4.83356e-242	0.64923	0.935	0.794	1.33982e-237	3	ZFP36
3.56209e-222	0.582194	0.151	0.025	9.87376e-218	3	KLRC3
1.15961e-199	0.517784	0.955	0.861	3.21434e-195	3	ZFP36L2
1.35488e-196	0.896981	0.427	0.196	3.75559e-192	3	LDLRAD4
2.20204e-192	0.478935	0.606	0.302	6.10385e-188	3	CTSW
1.75142e-190	0.478663	0.485	0.206	4.85476e-186	3	CD8B
4.86857e-190	0.797213	0.668	0.432	1.34952e-185	3	TUBA4A
2.55936e-186	0.455896	0.426	0.17	7.09429e-182	3	KLRD1
4.2281e-172	0.556828	0.802	0.595	1.17199e-167	3	YPEL5
4.26508e-169	0.513797	0.21	0.058	1.18224e-164	3	TRGC2
6.06599e-167	0.561073	0.459	0.215	1.68143e-162	3	HOPX
2.53289e-161	0.591712	0.826	0.646	7.02093e-157	3	RGCC
6.86804e-135	0.481809	0.787	0.612	1.90375e-130	3	MCL1
1.02985e-132	0.481287	0.821	0.643	2.85464e-128	3	DUSP2
1.14571e-130	0.549054	0.57	0.352	3.1758e-126	3	MYADM
2.13384e-128	0.534432	0.316	0.131	5.9148e-124	3	XCL2
4.93299e-128	0.4584	0.762	0.568	1.36738e-123	3	CD7
4.61363e-127	0.524063	0.63	0.421	1.27885e-122	3	FAM177A1
2.67736e-118	0.488752	0.731	0.561	7.42136e-114	3	EZR
1.61664e-117	0.513254	0.365	0.182	4.48116e-113	3	SLC7A5
7.26331e-115	0.481679	0.419	0.224	2.01332e-110	3	GABARAPL1
2.00172e-114	0.391692	0.259	0.104	5.54856e-110	3	MATK
3.46351e-112	0.446935	0.47	0.263	9.60051e-108	3	CD55
2.07989e-111	0.472171	0.452	0.256	5.76525e-107	3	RALGAPA1
1.33467e-110	0.536705	0.647	0.461	3.69956e-106	3	FOSB
2.87424e-106	0.560325	0.327	0.152	7.9671e-102	3	GNLY
7.21649e-103	0.457308	0.645	0.446	2.00034e-98	3	ZNF331
3.33104e-99	0.34963	0.109	0.027	9.23331e-95	3	KLRC2
2.07627e-98	0.365357	0.764	0.558	5.75522e-94	3	NR4A2
1.25988e-96	0.27	0.983	0.962	3.49225e-92	3	H3F3B
4.95449e-95	0.471629	0.369	0.195	1.37333e-90	3	NR4A3
2.0354e-93	0.484685	0.404	0.231	5.64192e-89	3	PTP4A1
1.47029e-92	0.32684	0.181	0.066	4.07548e-88	3	AOAH
4.39568e-91	0.328472	0.923	0.807	1.21844e-86	3	CXCR4
8.11206e-90	0.445751	0.186	0.072	2.24858e-85	3	METRNL
2.85665e-89	0.434835	0.598	0.428	7.91835e-85	3	TUBB4B
1.1181e-87	0.322716	0.643	0.432	3.09927e-83	3	CST7
1.95903e-87	0.49104	0.284	0.138	5.43025e-83	3	GLUL
1.31763e-86	0.401808	0.607	0.422	3.65235e-82	3	CLEC2B
4.97173e-86	0.412825	0.724	0.585	1.37811e-81	3	SRSF2
1.97995e-85	0.60086	0.398	0.235	5.48821e-81	3	ANKRD37
6.21736e-85	0.314034	0.953	0.906	1.72339e-80	3	HSPA8
9.04535e-85	0.390116	0.585	0.409	2.50728e-80	3	REL
1.21205e-82	0.421467	0.233	0.105	3.35969e-78	3	MAFF
4.22646e-82	0.407997	0.551	0.363	1.17153e-77	3	LMNA
0	2.77224	0.695	0.105	0	4	CXCL13
0	1.59127	0.351	0.048	0	4	NMB
0	1.24009	0.355	0.03	0	4	CD200
0	1.22685	0.811	0.373	0	4	NR3C1
0	1.17346	0.279	0.003	0	4	IGFL2
0	0.989527	0.177	0.006	0	4	IL21
0	0.925548	0.245	0.016	0	4	CPM
0	0.844393	0.325	0.055	0	4	TSHZ2
0	0.8323	0.254	0.032	0	4	CHN1
0	0.745078	0.266	0.038	0	4	BTLA
0	0.703433	0.149	0.004	0	4	GNG4
0	0.626069	0.174	0.007	0	4	LHFP
0	0.586798	0.158	0.014	0	4	PDE7B
0	0.462194	0.155	0.014	0	4	PCAT29
0	0.440504	0.122	0.007	0	4	PTPN13
1.96309e-306	0.416546	0.123	0.008	5.44148e-302	4	BHLHE40-AS1
5.43595e-262	0.800965	0.464	0.158	1.50679e-257	4	FKBP5
1.86491e-239	0.840857	0.574	0.25	5.16934e-235	4	RBPJ
4.22077e-237	0.778865	0.759	0.423	1.16996e-232	4	DUSP4
5.1065e-237	0.705098	0.356	0.104	1.41547e-232	4	TOX
1.07362e-234	0.889214	0.29	0.074	2.97597e-230	4	PGM2L1
2.59497e-225	0.759981	0.408	0.133	7.19298e-221	4	CD40LG
4.47619e-225	0.823254	0.69	0.378	1.24076e-220	4	ITM2A
3.09963e-224	0.628394	0.437	0.151	8.59186e-220	4	TNFRSF4
7.33905e-221	0.558739	0.223	0.046	2.03431e-216	4	CCDC50
1.754e-215	0.709381	0.34	0.102	4.86191e-211	4	MAF
1.48645e-214	0.328588	0.105	0.009	4.12029e-210	4	UNQ6494
8.36323e-209	0.721466	0.458	0.172	2.3182e-204	4	TNFRSF18
1.9717e-207	0.730583	0.446	0.164	5.46535e-203	4	CTLA4
1.38334e-198	0.454847	0.186	0.035	3.83447e-194	4	TOX2
1.64495e-197	0.449639	0.156	0.025	4.55965e-193	4	LINC01281
1.07294e-196	0.72805	0.434	0.168	2.97407e-192	4	IL6ST
1.06856e-192	0.716634	0.303	0.088	2.96195e-188	4	GK
2.46121e-183	0.423999	0.157	0.027	6.82222e-179	4	RP5-1028K7.2
8.33728e-182	0.682672	0.136	0.021	2.31101e-177	4	CH25H
1.01783e-176	0.576657	0.179	0.037	2.82133e-172	4	ICA1
1.48509e-174	0.548347	0.215	0.051	4.11652e-170	4	CYSLTR1
1.81572e-167	0.365399	0.132	0.021	5.03301e-163	4	SMCO4
1.0124e-156	0.621725	0.335	0.12	2.80626e-152	4	PDCD1
8.90563e-150	0.590482	0.221	0.061	2.46855e-145	4	IGFBP4
9.29443e-148	0.461179	0.202	0.052	2.57632e-143	4	METTL8
3.05414e-143	0.498156	0.981	0.943	8.46578e-139	4	SRGN
2.03696e-142	0.572686	0.271	0.09	5.64624e-138	4	SESN3
7.68543e-134	0.664928	0.281	0.098	2.13033e-129	4	GEM
2.71781e-129	0.581046	0.621	0.36	7.53349e-125	4	ARID5B
6.44576e-125	0.365473	0.972	0.906	1.7867e-120	4	GAPDH
2.66254e-121	0.526686	0.359	0.156	7.38029e-117	4	LIMS1
1.0161e-120	0.393083	0.111	0.02	2.81654e-116	4	LINC01480
1.38899e-118	0.543248	0.466	0.237	3.85014e-114	4	CORO1B
1.15617e-117	0.469081	0.157	0.04	3.2048e-113	4	MFHAS1
0	0.605651	0.999	0.99	0	5	RPS8
0	0.600339	0.997	0.988	0	5	RPS6
0	0.576732	0.999	0.994	0	5	RPS3A
0	0.568103	0.997	0.983	0	5	RPL3
0	0.550346	0.998	0.997	0	5	RPL32
0	0.549009	0.99	0.96	0	5	RPL5
0	0.541026	0.998	0.996	0	5	RPS18
0	0.540888	0.999	0.993	0	5	RPL34
0	0.531914	0.996	0.987	0	5	RPS13
0	0.529526	0.999	0.996	0	5	RPL11
0	0.517567	0.995	0.977	0	5	RPL9
0	0.515506	0.999	0.999	0	5	RPS12
0	0.505897	1	1	0	5	EEF1A1
0	0.471247	0.999	0.998	0	5	RPL19
0	0.465647	0.999	0.995	0	5	RPS23
0	0.464793	0.999	0.996	0	5	RPS14
0	0.461519	0.999	0.997	0	5	RPS4X
0	0.447726	1	0.998	0	5	RPS27A
0	0.418055	1	1	0	5	RPL10
0	0.398539	1	0.997	0	5	RPL30
0	0.39595	0.998	0.998	0	5	RPS3
3.51492e-297	0.531312	0.977	0.898	9.743e-293	5	RPL22
1.64647e-295	0.411363	0.999	0.989	4.56384e-291	5	RPS25
3.08159e-293	0.384882	1	0.996	8.54185e-289	5	RPS15A
1.07326e-289	0.413278	0.995	0.984	2.97497e-285	5	RPL14
1.73642e-284	0.412268	0.997	0.985	4.81319e-280	5	RPL35A
3.23649e-282	0.51594	0.967	0.952	8.97123e-278	5	RPL13
2.90532e-272	0.407978	0.995	0.987	8.05324e-268	5	RPL12
3.33928e-268	0.58805	0.948	0.853	9.25616e-264	5	EEF1B2
9.43605e-267	0.419633	0.998	0.993	2.61558e-262	5	RPL39
2.42236e-264	0.561495	0.946	0.84	6.71455e-260	5	RPL4
7.6295e-258	0.473008	0.98	0.935	2.11482e-253	5	RPSA
2.6297e-257	0.435028	0.992	0.962	7.28926e-253	5	RPL37
3.8722e-256	0.466813	0.98	0.936	1.07334e-251	5	RPL10A
1.24964e-244	0.385288	0.993	0.98	3.46388e-240	5	RPL6
8.28195e-241	0.435598	0.986	0.965	2.29567e-236	5	RPL29
4.38163e-233	0.398644	0.983	0.959	1.21454e-228	5	RPS9
2.02455e-218	0.436157	0.967	0.956	5.61185e-214	5	RPL18A
7.34119e-218	0.46927	0.963	0.927	2.0349e-213	5	RPS5
5.62605e-213	0.396791	0.997	0.991	1.55948e-208	5	TPT1
5.72735e-207	0.390421	0.98	0.945	1.58756e-202	5	GNB2L1
1.22992e-205	0.403162	0.976	0.942	3.40921e-201	5	NACA
2.51869e-204	0.314199	0.998	0.99	6.98155e-200	5	RPS7
1.47889e-198	0.724452	0.543	0.234	4.09934e-194	5	CCR7
2.17076e-195	0.322418	0.999	0.995	6.01712e-191	5	RPS19
1.24099e-190	0.43246	0.984	0.957	3.43989e-186	5	RPLP0
8.2569e-187	0.311621	0.996	0.985	2.28873e-182	5	RPL7A
2.40556e-180	0.380081	0.977	0.938	6.66798e-176	5	RPS16
1.46602e-168	0.407859	0.916	0.912	4.06366e-164	5	RPL18
1.79715e-163	0.324355	0.999	0.999	4.98151e-159	5	RPS27
0	1.25822	0.922	0.668	0	6	FOS
1.40095e-304	1.28271	0.78	0.412	3.88328e-300	6	HSPA1B
3.28057e-273	1.09665	0.905	0.663	9.09341e-269	6	DNAJB1
6.08509e-255	0.945433	0.925	0.743	1.68673e-250	6	KLF6
7.90636e-254	0.93557	0.919	0.739	2.19156e-249	6	DUSP1
2.89603e-232	0.808609	0.786	0.459	8.0275e-228	6	FOSB
3.57047e-222	0.884229	0.779	0.517	9.89698e-218	6	PPP1R15A
1.00555e-215	1.00769	0.413	0.136	2.78729e-211	6	CD40LG
2.02248e-210	0.734407	0.885	0.665	5.60612e-206	6	DNAJA1
3.52661e-199	0.948169	0.858	0.672	9.77541e-195	6	JUN
3.85616e-198	0.982266	0.79	0.52	1.06889e-193	6	HSPA1A
1.13641e-194	1.18266	0.411	0.144	3.15002e-190	6	TNF
4.60353e-192	0.755447	0.898	0.692	1.27605e-187	6	CD69
7.79927e-183	0.841471	0.859	0.604	2.16188e-178	6	ANXA1
3.9171e-169	0.618599	0.972	0.904	1.08578e-164	6	HSP90AA1
1.53989e-168	0.831944	0.566	0.277	4.26842e-164	6	NR4A1
1.55943e-166	0.565058	0.897	0.621	4.32259e-162	6	IL7R
1.36311e-149	0.558885	0.923	0.82	3.7784e-145	6	HSP90AB1
1.04701e-144	0.676984	0.857	0.721	2.9022e-140	6	TNFAIP3
1.53909e-129	0.536779	0.958	0.908	4.26621e-125	6	HSPA8
6.80708e-126	0.726763	0.614	0.376	1.88686e-121	6	TAGAP
9.00008e-122	0.501927	0.923	0.842	2.49473e-117	6	UBB
2.5287e-116	0.516918	0.983	0.962	7.0093e-112	6	H3F3B
2.35328e-108	0.653119	0.551	0.333	6.52306e-104	6	SERTAD1
4.50139e-101	0.69349	0.526	0.308	1.24774e-96	6	NEU1
8.83024e-90	0.653863	0.324	0.147	2.44765e-85	6	EGR1
9.35858e-89	0.732349	0.545	0.348	2.5941e-84	6	CITED2
3.33156e-88	0.607694	0.731	0.568	9.23476e-84	6	NR4A2
6.70711e-87	0.479659	0.899	0.833	1.85914e-82	6	TSC22D3
5.71786e-85	0.888732	0.569	0.377	1.58493e-80	6	GADD45B
1.29049e-69	0.494895	0.377	0.206	3.57711e-65	6	DEDD2
3.48473e-69	0.518503	0.183	0.067	9.65932e-65	6	EGR2
6.87509e-69	0.44421	0.679	0.492	1.90571e-64	6	HSPH1
5.0873e-68	0.558682	0.597	0.434	1.41015e-63	6	TUBB4B
6.78185e-66	0.50854	0.373	0.203	1.87986e-61	6	ZFAND2A
1.89747e-61	0.752208	0.34	0.186	5.25961e-57	6	ATF3
3.4335e-61	0.510727	0.751	0.629	9.51732e-57	6	NFKBIA
5.8896e-61	0.571594	0.456	0.297	1.63254e-56	6	PTGER4
3.08009e-59	0.459725	0.11	0.032	8.5377e-55	6	NLRP3
1.57237e-58	0.43872	0.748	0.648	4.35846e-54	6	MTRNR2L12
8.48075e-57	0.456105	0.533	0.363	2.35078e-52	6	MYADM
3.53872e-54	0.386354	0.881	0.819	9.80897e-50	6	JUNB
1.21164e-53	0.826561	0.15	0.056	3.35855e-49	6	HSPA6
1.56943e-51	0.446492	0.636	0.507	4.35031e-47	6	IER2
1.04693e-50	0.463675	0.401	0.255	2.902e-46	6	PLK3
8.84639e-49	0.410476	0.261	0.134	2.45213e-44	6	BAG3
2.06945e-48	0.443366	0.587	0.459	5.73632e-44	6	BTG2
2.59185e-48	0.360349	0.883	0.803	7.18434e-44	6	ZFP36
3.59475e-48	0.380456	0.141	0.054	9.96429e-44	6	DUSP6
7.54802e-48	0.515408	0.454	0.305	2.09224e-43	6	CDKN1A
0	2.2383	0.796	0.134	0	7	GNLY
0	1.93384	0.722	0.057	0	7	TYROBP
0	1.89772	0.655	0.219	0	7	AREG
0	1.81921	0.649	0.038	0	7	FCER1G
0	1.69155	0.587	0.055	0	7	KLRC1
0	1.55724	0.648	0.122	0	7	XCL2
0	1.48463	0.572	0.053	0	7	TRDC
0	1.47359	0.731	0.166	0	7	KLRD1
0	1.46107	0.679	0.137	0	7	XCL1
0	1.0927	0.768	0.308	0	7	CTSW
0	0.994538	0.252	0.019	0	7	KLRF1
0	0.873331	0.224	0.01	0	7	KRT81
0	0.867414	0.252	0.015	0	7	KIR2DL4
0	0.867115	0.218	0.005	0	7	LINC00996
0	0.77243	0.224	0.007	0	7	SH2D1B
0	0.73856	0.276	0.036	0	7	LAT2
0	0.717224	0.19	0.004	0	7	B3GNT7
0	0.695942	0.215	0.024	0	7	ATP8B4
0	0.516816	0.149	0.001	0	7	ADGRG3
4.34485e-263	0.980151	0.61	0.219	1.20435e-258	7	HOPX
4.45571e-260	0.867419	0.799	0.361	1.23508e-255	7	NKG7
2.44025e-259	0.880559	0.287	0.051	6.76414e-255	7	KRT86
1.81963e-240	0.707835	0.282	0.053	5.04384e-236	7	TXK
1.99418e-240	0.677675	0.227	0.035	5.52766e-236	7	TMIGD2
1.95733e-230	0.830698	0.388	0.103	5.42553e-226	7	MAFF
8.46053e-211	1.12223	0.537	0.193	2.34517e-206	7	GZMB
1.05861e-202	0.400845	0.115	0.01	2.93437e-198	7	NCR1
3.46998e-191	0.459358	0.127	0.013	9.61844e-187	7	IRF8
2.3146e-186	1.28218	0.397	0.133	6.41583e-182	7	CMC1
1.6319e-185	0.925859	0.621	0.273	4.52345e-181	7	KLRB1
1.59879e-180	0.7222	0.362	0.106	4.4317e-176	7	MATK
3.76355e-172	0.529344	0.173	0.028	1.04322e-167	7	KLRC2
2.73759e-157	0.495081	0.181	0.033	7.58832e-153	7	TRGC1
3.09919e-156	0.32502	0.104	0.011	8.59064e-152	7	LYN
8.04614e-143	0.512559	0.115	0.015	2.23031e-138	7	SPINK2
6.41413e-142	0.672656	0.855	0.654	1.77793e-137	7	IFITM2
1.03445e-137	0.327693	0.11	0.014	2.86738e-133	7	CXXC5
5.00886e-137	0.563064	0.155	0.028	1.38841e-132	7	CEBPD
4.27548e-124	0.758064	0.319	0.109	1.18512e-119	7	PLAC8
1.09591e-120	0.662825	0.432	0.18	3.03776e-116	7	TNFRSF18
1.4061e-119	0.706168	0.453	0.205	3.89757e-115	7	IL2RB
6.73825e-119	0.816115	0.658	0.414	1.86778e-114	7	REL
1.36958e-118	0.707634	0.271	0.085	3.79633e-114	7	CLIC3
7.04955e-117	0.695219	0.543	0.284	1.95407e-112	7	CD63
3.11529e-111	0.341693	0.126	0.022	8.63528e-107	7	CAPN12
2.37312e-110	0.525912	0.209	0.057	6.57806e-106	7	SRGAP3
1.28832e-104	0.480014	0.148	0.031	3.5711e-100	7	KLRC3
8.64616e-104	0.440464	0.13	0.025	2.39663e-99	7	MCTP2
1.13451e-92	0.312824	0.102	0.018	3.14475e-88	7	ZBTB16
1.79307e-92	0.313888	0.121	0.024	4.9702e-88	7	PLCG2
8.78655e-285	1.25517	0.56	0.168	2.43554e-280	8	ZNF683
2.63973e-205	0.784211	0.94	0.58	7.31707e-201	8	CCL5
1.02849e-188	0.855687	0.645	0.27	2.85088e-184	8	CD8A
3.05889e-178	0.860989	0.561	0.218	8.47894e-174	8	CD8B
1.37434e-148	0.924076	0.389	0.128	3.80954e-144	8	RP11-291B21.2
7.98655e-148	0.789933	0.648	0.317	2.21379e-143	8	CTSW
4.14998e-114	0.461964	0.726	0.367	1.15033e-109	8	NKG7
7.39478e-74	0.529053	0.74	0.584	2.04976e-69	8	HCST
3.08059e-73	0.533249	0.401	0.185	8.53908e-69	8	KLRD1
7.93139e-72	0.346966	0.358	0.156	2.1985e-67	8	XCL1
3.59699e-69	0.570055	0.184	0.058	9.9705e-65	8	CISH
3.6519e-69	0.604101	0.436	0.229	1.01227e-64	8	HOPX
2.33204e-65	0.458382	0.137	0.037	6.46419e-61	8	PTGDR
1.63985e-64	0.536663	0.227	0.085	4.54549e-60	8	TRG-AS1
1.29354e-57	0.528823	0.322	0.153	3.58555e-53	8	ITM2C
2.25428e-54	0.58865	0.461	0.289	6.24864e-50	8	CD63
4.19993e-51	0.32548	0.965	0.948	1.16418e-46	8	ACTB
8.55361e-50	0.570722	0.18	0.068	2.37097e-45	8	TRGC2
3.90496e-49	0.344587	0.11	0.031	1.08242e-44	8	FCRL6
1.79057e-48	0.396743	0.188	0.072	4.96328e-44	8	AOAH
7.20754e-45	0.433731	0.66	0.541	1.99786e-40	8	EVL
3.65218e-42	0.478186	0.322	0.168	1.01235e-37	8	GZMH
5.86466e-42	0.306816	0.871	0.798	1.62563e-37	8	CD52
1.41593e-40	0.31809	0.826	0.778	3.92482e-36	8	MYL12A
7.0794e-39	0.326125	0.881	0.836	1.96234e-34	8	SH3BGRL3
8.36658e-39	0.386776	0.705	0.582	2.31913e-34	8	CD7
1.05646e-38	0.399445	0.678	0.569	2.9284e-34	8	CD99
2.84092e-38	0.50873	0.366	0.227	7.87474e-34	8	CTSA
6.10169e-38	0.408504	0.371	0.22	1.69133e-33	8	CXCR3
1.12459e-37	0.410373	0.165	0.068	3.11724e-33	8	CD9
4.03141e-36	0.398227	0.231	0.114	1.11747e-31	8	MATK
1.19241e-32	0.305018	0.817	0.762	3.30525e-28	8	CD3E
2.20681e-32	0.412709	0.47	0.334	6.11706e-28	8	CTSD
9.06607e-32	0.406961	0.44	0.305	2.51302e-27	8	TBC1D10C
2.67903e-30	0.313815	0.29	0.162	7.42601e-26	8	LAG3
6.59331e-30	0.318075	0.728	0.64	1.8276e-25	8	RAC2
7.25057e-29	0.45516	0.493	0.357	2.00979e-24	8	GZMA
9.97729e-29	0.299906	0.76	0.696	2.7656e-24	8	CD3D
1.7418e-27	0.374404	0.384	0.253	4.82811e-23	8	GIMAP4
2.69722e-27	0.333937	0.146	0.066	7.47642e-23	8	CPNE7
1.06901e-26	0.385335	0.243	0.138	2.96319e-22	8	PTPN6
2.25724e-26	0.45011	0.386	0.266	6.25684e-22	8	CKLF
4.59058e-26	0.341788	0.184	0.093	1.27246e-21	8	AC092580.4
7.88827e-26	0.29974	0.668	0.536	2.18655e-21	8	TXNIP
3.37961e-25	0.344186	0.523	0.411	9.36793e-21	8	CD3G
8.60725e-25	0.373679	0.244	0.142	2.38584e-20	8	NUCB2
1.81142e-24	0.563618	0.277	0.164	5.02106e-20	8	GNLY
1.87826e-24	0.332363	0.275	0.165	5.20635e-20	8	TPST2
5.32041e-24	0.340057	0.215	0.12	1.47477e-19	8	RASSF1
6.93206e-24	0.351574	0.447	0.331	1.9215e-19	8	C9orf142
0	0.839459	0.269	0.027	0	9	LYPD3
1.35244e-277	0.525112	1	0.999	3.74882e-273	9	RPS12
1.63951e-252	0.490101	1	0.997	4.54455e-248	9	RPL32
3.50074e-250	0.520689	1	0.995	9.70371e-246	9	RPS3A
1.13116e-224	0.917913	0.666	0.239	3.13546e-220	9	CCR7
1.33511e-224	0.536172	0.998	0.987	3.70078e-220	9	RPS13
3.77025e-224	0.43718	1	1	1.04508e-219	9	EEF1A1
8.76052e-224	0.443878	1	0.996	2.42833e-219	9	RPL11
1.66404e-208	0.472132	1	0.99	4.61256e-204	9	RPS8
5.80367e-206	0.4075	1	0.997	1.60872e-201	9	RPL30
2.40109e-194	0.404581	0.999	0.995	6.65558e-190	9	RPS23
6.21095e-193	0.392241	1	0.998	1.72161e-188	9	RPL19
6.7948e-192	0.359204	1	1	1.88345e-187	9	RPL10
5.148e-188	0.43243	0.999	0.993	1.42697e-183	9	RPL39
2.99313e-187	0.447181	0.998	0.983	8.29665e-183	9	RPL3
1.70383e-183	0.688382	0.949	0.782	4.72286e-179	9	PABPC1
1.19587e-182	1.00884	0.643	0.268	3.31483e-178	9	CD55
5.37201e-180	0.368175	1	0.998	1.48907e-175	9	RPS27A
5.4171e-170	0.45151	0.998	0.96	1.50157e-165	9	RPL5
2.12792e-166	0.37227	1	0.997	5.89838e-162	9	RPS4X
1.11593e-165	0.344436	1	0.998	3.09325e-161	9	RPS3
3.61075e-163	0.365416	1	0.996	1.00086e-158	9	RPS14
1.47872e-162	0.384655	0.999	0.996	4.09888e-158	9	RPS18
1.73131e-161	0.565594	0.975	0.855	4.79901e-157	9	EEF1B2
8.66003e-159	0.388823	0.998	0.984	2.40048e-154	9	RPL14
3.20545e-157	0.796795	0.389	0.113	8.8852e-153	9	PASK
5.75973e-157	0.448621	0.975	0.952	1.59654e-152	9	RPL13
4.77565e-148	0.367728	0.999	0.993	1.32376e-143	9	RPL34
3.97535e-145	0.404293	0.997	0.978	1.10193e-140	9	RPL9
1.20637e-143	0.350763	0.999	0.99	3.34394e-139	9	RPS25
1.8256e-135	0.4019	0.996	0.988	5.06038e-131	9	RPS6
3.83421e-133	0.473349	0.976	0.928	1.06281e-128	9	RPS5
2.97731e-132	0.382227	0.998	0.991	8.2528e-128	9	TPT1
5.0729e-130	0.369516	0.995	0.963	1.40616e-125	9	RPL37
9.88149e-130	0.33022	0.997	0.985	2.73905e-125	9	RPL35A
1.89508e-129	0.574385	0.944	0.842	5.25298e-125	9	SARAF
3.31407e-128	0.338058	0.999	0.987	9.18627e-124	9	RPL12
6.20704e-125	0.703272	0.871	0.604	1.72053e-120	9	YPEL5
3.35802e-123	0.370087	0.985	0.966	9.30809e-119	9	RPL29
5.38688e-122	0.389036	0.978	0.949	1.49319e-117	9	RPS28
2.05727e-121	0.642062	0.555	0.235	5.70255e-117	9	SELL
1.46662e-120	0.383452	0.987	0.955	4.06532e-116	9	RPL18A
7.20192e-119	0.398301	0.946	0.911	1.9963e-114	9	RPL18
8.57943e-119	0.744365	0.798	0.513	2.37813e-114	9	SLC2A3
1.38956e-115	0.400559	0.982	0.931	3.85173e-111	9	RPL36
4.24239e-113	0.550261	0.248	0.064	1.17595e-108	9	BACH2
4.4921e-110	0.399445	0.984	0.9	1.24517e-105	9	RPL22
9.19215e-110	0.747703	0.365	0.129	2.54797e-105	9	ABLIM1
1.52638e-108	0.395657	0.994	0.957	4.23097e-104	9	RPLP0
9.63118e-107	0.526554	0.154	0.029	2.66967e-102	9	CTH
0	2.30485	0.591	0.005	0	10	FGFBP2
0	1.95221	0.552	0.014	0	10	FCGR3A
0	1.9214	0.969	0.361	0	10	NKG7
0	1.84501	0.754	0.147	0	10	GNLY
0	1.76092	0.695	0.17	0	10	PRF1
0	1.69677	0.452	0.042	0	10	SPON2
0	1.67699	0.775	0.19	0	10	GZMB
0	1.63262	0.536	0.075	0	10	TYROBP
0	1.60932	0.284	0.007	0	10	MYOM2
0	1.55807	0.44	0.015	0	10	KLRF1
0	1.48334	0.409	0.058	0	10	FCER1G
0	1.43804	0.711	0.176	0	10	KLRD1
0	1.43692	0.679	0.156	0	10	GZMH
0	1.41352	0.525	0.105	0	10	PLAC8
0	1.03806	0.35	0.031	0	10	PLEK
0	0.980118	0.262	0.003	0	10	S1PR5
0	0.866495	0.2	0.002	0	10	CX3CR1
0	0.840941	0.206	0.007	0	10	PRSS23
0	0.753975	0.233	0.018	0	10	C1orf21
0	0.678708	0.138	0.003	0	10	AKR1C3
0	0.636744	0.156	0.008	0	10	FGR
5.53086e-282	1.12431	0.855	0.345	1.5331e-277	10	GZMA
3.66124e-251	0.852755	0.876	0.343	1.01486e-246	10	CCL4
9.94386e-225	1.4074	0.117	0.007	2.75634e-220	10	PTGDS
2.0821e-221	0.689345	0.147	0.012	5.77138e-217	10	CD160
2.33954e-210	0.945194	0.353	0.07	6.48498e-206	10	TRDC
5.60353e-209	1.0895	0.829	0.439	1.55324e-204	10	CST7
1.93859e-198	0.585669	0.148	0.013	5.37358e-194	10	SH2D1B
5.65563e-189	0.944049	0.732	0.317	1.56768e-184	10	CTSW
6.10664e-186	0.988231	0.612	0.225	1.6927e-181	10	HOPX
3.41922e-184	0.695592	0.197	0.027	9.47775e-180	10	TTC38
3.92115e-180	0.725349	0.242	0.041	1.0869e-175	10	CD300A
1.35281e-175	0.713764	0.218	0.034	3.74984e-171	10	ADGRG1
8.39896e-161	0.847143	0.39	0.109	2.32811e-156	10	MATK
3.0505e-157	0.937403	0.269	0.058	8.45568e-153	10	IGFBP7
2.5683e-149	1.02299	0.329	0.086	7.11906e-145	10	CLIC3
3.34468e-136	0.80794	0.336	0.096	9.27113e-132	10	EFHD2
5.128e-134	0.896789	0.567	0.254	1.42143e-129	10	GZMM
8.55189e-134	0.981049	0.408	0.137	2.3705e-129	10	CMC1
1.50876e-126	0.562698	0.173	0.029	4.18214e-122	10	FCRL6
2.5779e-116	0.825015	0.191	0.036	7.14567e-112	10	SCGB1B2P
6.87101e-115	1.26946	0.337	0.104	1.90457e-110	10	CCL3
6.66984e-108	0.462187	0.117	0.016	1.84881e-103	10	GK5
2.4738e-101	0.786992	0.483	0.217	6.85712e-97	10	C12orf75
6.93444e-98	0.466076	0.905	0.586	1.92216e-93	10	CCL5
8.6021e-98	0.532738	0.176	0.037	2.38442e-93	10	PTGDR
3.67976e-97	0.84874	0.568	0.28	1.01999e-92	10	KLRB1
1.83381e-95	0.678443	0.374	0.138	5.08314e-91	10	ZEB2
6.69993e-94	0.723189	0.247	0.07	1.85715e-89	10	LAIR2
5.60539e-89	0.888157	0.73	0.545	1.55376e-84	10	CYBA
4.58911e-175	0.895704	0.481	0.141	1.27206e-170	11	CD40LG
7.7264e-110	0.773566	0.571	0.268	2.14168e-105	11	GIMAP7
1.59389e-92	0.292812	1	0.997	4.41811e-88	11	RPL32
3.66839e-85	0.5181	0.904	0.629	1.01684e-80	11	IL7R
4.40018e-80	0.646637	0.517	0.247	1.21969e-75	11	CCR7
3.43954e-74	0.256258	1	0.996	9.53407e-70	11	RPL11
1.37052e-71	0.254345	1	0.999	3.79893e-67	11	RPS12
3.09296e-69	0.264088	0.999	0.995	8.57338e-65	11	RPS3A
6.12221e-67	0.268021	0.999	0.99	1.69701e-62	11	RPS8
4.4386e-65	0.632799	0.302	0.118	1.23034e-60	11	PASK
4.30935e-63	0.492923	0.778	0.59	1.19451e-58	11	LDHB
3.20801e-61	0.274493	0.998	0.987	8.89229e-57	11	RPS13
8.94545e-61	0.627579	0.459	0.24	2.47959e-56	11	SELL
9.01121e-60	0.64201	0.469	0.251	2.49782e-55	11	GIMAP4
4.47841e-58	0.250306	1	0.993	1.24137e-53	11	RPL34
7.89533e-58	0.55849	0.353	0.161	2.18851e-53	11	TCF7
4.53941e-52	0.258167	0.951	0.953	1.25828e-47	11	RPL13
1.96104e-51	0.430966	0.711	0.489	5.43582e-47	11	LTB
1.37738e-50	0.629242	0.702	0.537	3.81797e-46	11	TXNIP
1.1225e-44	0.315867	0.114	0.03	3.11146e-40	11	CTB-133G6.1
7.67505e-43	0.450586	0.523	0.307	2.12745e-38	11	GPR183
9.96936e-41	0.277255	0.943	0.857	2.76341e-36	11	EEF1B2
1.4676e-37	0.344265	0.187	0.073	4.06804e-33	11	LDLRAP1
7.58704e-34	0.395125	0.217	0.097	2.10305e-29	11	MAL
1.40902e-33	0.418874	0.371	0.207	3.90567e-29	11	KLF2
8.65965e-33	0.405291	0.265	0.132	2.40037e-28	11	FAM65B
9.72348e-31	0.335029	0.157	0.062	2.69525e-26	11	S1PR1
5.23694e-30	0.274967	0.119	0.041	1.45163e-25	11	TMEM204
3.73883e-28	0.307886	0.817	0.731	1.03637e-23	11	FXYD5
6.42864e-28	0.368566	0.139	0.054	1.78196e-23	11	CTSL
1.05656e-27	0.350761	0.331	0.191	2.92869e-23	11	AQP3
5.31341e-26	0.279492	0.123	0.047	1.47282e-21	11	TRABD2A
1.72445e-25	0.377166	0.264	0.145	4.78e-21	11	TGFBR2
1.7823e-25	0.352785	0.232	0.118	4.94035e-21	11	AP3M2
3.96087e-25	0.298411	0.122	0.047	1.09791e-20	11	RP11-18H21.1
8.14855e-25	0.276306	0.119	0.045	2.2587e-20	11	IL6R
1.11494e-24	0.371903	0.428	0.291	3.09049e-20	11	PIK3IP1
7.65698e-24	0.356987	0.259	0.144	2.12244e-19	11	LEF1
1.58808e-23	0.394286	0.33	0.205	4.40201e-19	11	DENND2D
7.49205e-23	0.332797	0.339	0.211	2.07672e-18	11	CCDC109B
2.77495e-21	0.317722	0.178	0.088	7.69188e-17	11	FBLN7
3.0373e-21	0.297157	0.169	0.081	8.41909e-17	11	RASGRP2
6.62148e-21	0.315308	0.318	0.195	1.83541e-16	11	FCMR
8.44753e-21	0.447301	0.792	0.681	2.34157e-16	11	FOS
4.60475e-20	0.261862	0.163	0.079	1.27639e-15	11	TNFSF8
8.18742e-20	0.333965	0.224	0.124	2.26947e-15	11	LINC00861
1.5377e-19	0.299117	0.402	0.276	4.26234e-15	11	TNFAIP8
2.08552e-19	0.264572	0.137	0.063	5.78087e-15	11	TXK
2.78271e-19	0.274073	0.175	0.089	7.71339e-15	11	SERINC5
4.5857e-18	0.282376	0.217	0.123	1.27111e-13	11	ICAM2
0	1.53218	0.781	0.23	0	12	IFI6
0	1.44674	0.712	0.166	0	12	MX1
0	1.27363	0.426	0.035	0	12	IFIT3
0	1.18785	0.43	0.029	0	12	IFIT1
0	1.17252	0.541	0.094	0	12	OAS1
0	1.10888	0.402	0.035	0	12	RSAD2
0	1.09991	0.422	0.034	0	12	CMPK2
0	0.899535	0.382	0.048	0	12	USP18
5.21066e-296	1.57937	0.866	0.352	1.44434e-291	12	ISG15
1.31398e-292	1.20947	0.675	0.166	3.64221e-288	12	IFI44L
4.32068e-275	0.994539	0.447	0.076	1.19765e-270	12	HERC5
3.30532e-269	1.04473	0.513	0.101	9.16203e-265	12	MX2
9.87015e-267	0.909636	0.247	0.023	2.73591e-262	12	IFIT2
1.04441e-233	1.04294	0.622	0.171	2.895e-229	12	EIF2AK2
7.5671e-223	0.812567	0.318	0.046	2.09752e-218	12	OAS3
3.09855e-213	1.02562	0.521	0.127	8.58887e-209	12	PLSCR1
9.26854e-197	1.12915	0.874	0.484	2.56915e-192	12	ISG20
4.44859e-189	0.446645	0.145	0.011	1.2331e-184	12	LAMP3
1.14194e-181	1.1572	0.835	0.489	3.16535e-177	12	LY6E
2.83676e-181	0.996486	0.685	0.249	7.86322e-177	12	STAT1
2.29703e-180	0.923495	0.503	0.133	6.36712e-176	12	SAMD9L
1.137e-178	0.942363	0.483	0.126	3.15165e-174	12	IFI35
7.27949e-167	0.911821	0.536	0.158	2.0178e-162	12	XAF1
3.59046e-157	1.01175	0.558	0.182	9.95239e-153	12	OASL
3.65224e-151	0.885264	0.553	0.182	1.01236e-146	12	EPSTI1
2.46055e-145	1.12363	0.865	0.648	6.82041e-141	12	IFITM1
2.93689e-145	0.92496	0.589	0.218	8.14076e-141	12	IRF7
2.35226e-128	0.860752	0.428	0.128	6.52024e-124	12	GBP1
9.19456e-112	0.790197	0.643	0.293	2.54864e-107	12	UBE2L6
1.77175e-106	0.580494	0.278	0.065	4.91113e-102	12	ZBP1
4.14541e-106	0.901194	0.759	0.44	1.14907e-101	12	MT2A
1.49842e-105	0.689157	0.376	0.112	4.15347e-101	12	IFI44
2.44562e-105	0.619778	0.254	0.056	6.77902e-101	12	HELZ2
8.27865e-102	0.772775	0.55	0.228	2.29476e-97	12	TRIM22
3.43757e-95	0.533465	0.254	0.06	9.5286e-91	12	OAS2
1.72266e-93	0.600016	0.321	0.092	4.77503e-89	12	PARP9
3.36343e-90	0.703847	0.67	0.358	9.32308e-86	12	SP100
3.32396e-87	0.683785	0.233	0.056	9.21368e-83	12	CD38
5.27289e-83	0.507301	0.253	0.065	1.46159e-78	12	HSH2D
2.41259e-82	0.679071	0.438	0.169	6.68747e-78	12	SAMD9
1.81497e-79	0.688003	0.663	0.387	5.03093e-75	12	DRAP1
3.37852e-78	0.670165	0.443	0.179	9.36491e-74	12	PPM1K
1.123e-75	0.676594	0.764	0.516	3.11283e-71	12	PSMB9
1.18098e-75	0.775018	0.415	0.161	3.27357e-71	12	LAG3
1.11567e-74	0.683742	0.646	0.369	3.09253e-70	12	BST2
4.06675e-73	0.474038	0.195	0.046	1.12726e-68	12	IFIH1
9.20433e-73	0.466079	0.244	0.067	2.55135e-68	12	DDX60
4.28351e-72	0.542851	0.236	0.064	1.18735e-67	12	DDX60L
6.65738e-72	0.61334	0.396	0.152	1.84536e-67	12	CHST12
1.38647e-71	0.413639	0.159	0.032	3.84315e-67	12	RTP4
1.90513e-67	0.251791	0.157	0.019	5.28084e-63	13	CDCA7
5.19101e-54	0.279164	0.342	0.082	1.4389e-49	13	SHMT2
1.83942e-53	0.454993	0.323	0.077	5.09868e-49	13	MT1E
2.91302e-53	0.256935	0.434	0.119	8.07459e-49	13	MRPS15
1.73857e-51	0.29528	0.194	0.034	4.81914e-47	13	AIF1
4.24644e-50	0.282044	0.458	0.134	1.17707e-45	13	PRDX3
3.17711e-48	0.450815	0.994	0.938	8.80664e-44	13	RPSA
1.50117e-44	0.314331	0.554	0.19	4.16108e-40	13	C1QBP
3.46398e-44	0.274934	0.431	0.131	9.6018e-40	13	ETHE1
4.33533e-44	0.278489	0.526	0.176	1.20171e-39	13	TKT
2.24742e-39	0.328708	0.625	0.241	6.22961e-35	13	PPA1
5.73901e-39	0.458028	0.726	0.335	1.5908e-34	13	COX5A
4.92716e-38	0.330672	0.403	0.132	1.36576e-33	13	GBP1
5.88022e-36	0.282312	0.388	0.126	1.62994e-31	13	NME2
1.88378e-35	0.313108	0.538	0.208	5.22166e-31	13	HLA-DQB1
3.58573e-35	0.609364	0.954	0.877	9.93929e-31	13	ACTG1
4.80064e-34	0.256314	0.486	0.178	1.33069e-29	13	NHP2
8.39551e-33	0.2914	0.529	0.208	2.32715e-28	13	IDH2
1.6191e-32	0.267555	0.455	0.166	4.48798e-28	13	HMGA1
5.43646e-32	0.281711	0.406	0.144	1.50693e-27	13	NUCB2
2.34738e-31	0.324104	0.818	0.382	6.50669e-27	13	EIF3L
3.59232e-31	0.313868	0.618	0.268	9.95754e-27	13	WDR1
6.29284e-31	0.438906	0.708	0.358	1.74431e-26	13	UCP2
3.22104e-30	0.311908	0.649	0.287	8.92841e-26	13	ATP5A1
6.04425e-30	0.254886	0.335	0.113	1.67541e-25	13	MIR155HG
3.33047e-29	0.314957	1	0.991	9.23172e-25	13	RPS8
6.38562e-29	0.372154	0.751	0.394	1.77003e-24	13	ATP5G3
2.45612e-28	0.394996	1	0.958	6.80811e-24	13	RPLP0
2.11203e-27	0.58142	0.711	0.385	5.85433e-23	13	PKM
2.8949e-27	0.341732	0.551	0.249	8.02437e-23	13	HLA-DRB5
7.90617e-27	0.284727	0.612	0.275	2.19151e-22	13	ANXA6
8.98438e-27	0.256047	0.582	0.258	2.49038e-22	13	TPM4
2.54094e-26	0.2604	0.997	0.98	7.04324e-22	13	RPL15
6.16613e-26	0.290306	0.514	0.22	1.70919e-21	13	RANBP1
7.70347e-26	0.316551	0.748	0.382	2.13532e-21	13	PSMB8
8.53996e-26	0.55895	0.982	0.91	2.36719e-21	13	GAPDH
1.12525e-25	0.320318	0.932	0.592	3.11908e-21	13	LDHB
1.16238e-25	0.496703	0.843	0.561	3.22199e-21	13	COTL1
3.01508e-25	0.295917	0.634	0.299	8.35749e-21	13	ZYX
3.51903e-25	0.265058	0.994	0.947	9.75441e-21	13	GNB2L1
6.94084e-25	0.350045	0.985	0.846	1.92393e-20	13	RPL4
7.1061e-25	0.345012	0.797	0.443	1.96974e-20	13	PARK7
7.99016e-25	0.349318	0.649	0.332	2.21479e-20	13	CD27
8.31212e-25	0.285741	0.68	0.338	2.30404e-20	13	PPP1CA
1.15317e-24	0.290638	0.606	0.294	3.19646e-20	13	HLA-DRA
1.23158e-24	0.256324	0.692	0.334	3.4138e-20	13	FKBP1A
2.21859e-24	0.260304	0.314	0.115	6.14972e-20	13	TNFRSF9
2.3155e-24	0.297298	0.508	0.23	6.41834e-20	13	CD8B
2.44423e-24	0.335105	0.468	0.202	6.77517e-20	13	FABP5
2.77609e-24	0.412797	0.668	0.343	7.69505e-20	13	PGAM1
2.66851e-225	1.50718	0.451	0.012	7.39686e-221	14	IGHV6-1
7.82579e-201	2.18087	0.817	0.049	2.16923e-196	14	IGKV1-9
3.41167e-184	2.28567	0.761	0.046	9.4568e-180	14	IGKV3-15
2.86484e-147	2.23239	0.789	0.062	7.94104e-143	14	IGKV4-1
2.9111e-138	2.04502	0.803	0.069	8.06928e-134	14	IGKV3-11
2.4955e-137	2.37392	0.831	0.075	6.91728e-133	14	IGKV3-20
2.595e-136	1.86606	0.676	0.048	7.19308e-132	14	IGLV1-40
3.98435e-132	1.08604	0.211	0.005	1.10442e-127	14	IGKV1-8
7.06962e-125	2.29088	0.761	0.069	1.95963e-120	14	CD24
3.51733e-123	1.51715	0.62	0.044	9.74969e-119	14	IGLV3-25
1.8869e-119	1.25017	0.394	0.018	5.23029e-115	14	IGLV2-23
3.59762e-103	2.00605	0.746	0.077	9.97225e-99	14	IGKV1-5
4.10501e-103	1.11864	0.38	0.02	1.13787e-98	14	IGHV3-30
2.946e-101	1.2306	0.352	0.017	8.16603e-97	14	IGHV1-46
4.29136e-101	1.37447	0.437	0.027	1.18952e-96	14	IGHV4-39
1.88245e-80	1.325	0.423	0.031	5.21797e-76	14	IGLV3-1
2.41322e-77	1.5999	0.366	0.024	6.68921e-73	14	IGHV3-23
1.54162e-63	1.17535	0.296	0.019	4.27321e-59	14	IGHV3-21
7.16177e-62	1.34218	0.451	0.046	1.98517e-57	14	IGHG1
2.08767e-57	0.722795	0.141	0.005	5.78681e-53	14	IGKV3D-11
4.55387e-57	1.10541	0.31	0.023	1.26229e-52	14	IGLV1-44
8.61711e-56	0.627474	0.141	0.005	2.38858e-51	14	IGKV1-17
4.38663e-45	0.914256	0.225	0.016	1.21593e-40	14	CH17-224D4.2
1.78366e-40	0.943182	0.225	0.017	4.94413e-36	14	IGLV1-47
1.48022e-33	1.17529	0.324	0.041	4.10303e-29	14	IGLV1-51
6.81209e-33	1.06163	0.366	0.054	1.88824e-28	14	IGLV2-14
3.18475e-30	1.23524	0.38	0.061	8.82781e-26	14	MUCL1
2.6695e-29	0.688134	0.183	0.016	7.39958e-25	14	IGHV1-18
8.77261e-26	0.843086	0.225	0.026	2.43168e-21	14	IGLV3-21
2.07725e-23	0.615314	0.197	0.022	5.75794e-19	14	IGHV1-3
4.23337e-22	0.583451	1	0.996	1.17345e-17	14	MT-CO2
6.4182e-21	0.58487	0.169	0.018	1.77906e-16	14	IGLV2-11
1.28316e-19	0.533989	1	0.997	3.55678e-15	14	MT-CO1
4.42694e-18	0.362594	0.113	0.01	1.2271e-13	14	IGHV3-11
5.17934e-16	0.453827	0.127	0.014	1.43566e-11	14	IGHV3-7
1.14815e-15	0.688973	0.169	0.024	3.18256e-11	14	IGLV3-19
1.84431e-15	0.698358	0.169	0.024	5.11225e-11	14	KRT19
5.23336e-15	0.616929	0.155	0.021	1.45064e-10	14	AZGP1
6.08816e-15	0.528818	1	0.974	1.68758e-10	14	MT-CYB
2.91267e-14	0.571194	0.986	0.927	8.07362e-10	14	MT-ND1
8.29102e-14	0.604564	0.197	0.035	2.29819e-09	14	KRT7
1.12383e-13	0.939537	0.577	0.25	3.11515e-09	14	MT-ND6
2.51634e-13	0.569633	1	0.803	6.97504e-09	14	MT-ND4L
2.04008e-12	0.838374	0.465	0.172	5.6549e-08	14	IGKC
4.64851e-12	0.511891	0.127	0.018	1.28852e-07	14	IGHV1-2
7.45251e-11	0.576399	0.972	0.836	2.06576e-06	14	PFN1
1.04612e-10	0.580192	0.901	0.765	2.89973e-06	14	MT-ND5
1.22412e-10	0.473921	0.986	0.978	3.39315e-06	14	MT-CO3
3.11286e-10	0.496284	0.986	0.837	8.62854e-06	14	SH3BGRL3
7.84583e-10	0.56317	1	0.911	2.17479e-05	14	GAPDH

## Sheet: Table S4
Table S4: Differentially expressed genes between Scissor- T cell population and remaining T cells.
gene	p_val	avg_logFC	pct.1	pct.2	p_val_adj
IGLC2	5.31995e-13	0.89306	0.153	0.093	1.47464e-08
STAT1	3.64415e-87	0.6097	0.461	0.248	1.01012e-82
IFI6	7.49476e-51	0.606713	0.392	0.236	2.07747e-46
IGKV1-5	3.87216e-136	0.606449	0.245	0.068	1.07332e-131
MX1	3.15246e-58	0.597821	0.326	0.172	8.73831e-54
GZMK	8.02781e-52	0.538775	0.412	0.245	2.22523e-47
IFI44L	1.43432e-70	0.530764	0.347	0.17	3.97579e-66
ISG15	9.3541e-33	0.525833	0.488	0.359	2.59286e-28
GBP1	2.38172e-77	0.505896	0.291	0.126	6.60189e-73
AREG	5.12221e-13	0.503953	0.317	0.237	1.41983e-08
RNF213	2.12345e-89	0.503441	0.571	0.33	5.88598e-85
XAF1	6.88606e-73	0.466444	0.334	0.158	1.90875e-68
NFKBIA	8.74111e-66	0.460304	0.782	0.628	2.42295e-61
IFI27	1.25542e-37	0.454367	0.151	0.064	3.47991e-33
HLA-DRA	3.65722e-54	0.452387	0.473	0.287	1.01375e-49
SAMD9L	4.86166e-62	0.446748	0.288	0.134	1.3476e-57
TAP1	3.14838e-59	0.443877	0.495	0.31	8.72701e-55
ZFP36L2	4.5419e-60	0.442023	0.933	0.866	1.25897e-55
HLA-DQA1	1.06417e-54	0.43947	0.345	0.184	2.94978e-50
LY6E	6.89497e-26	0.42978	0.592	0.493	1.91122e-21
IGKV3-11	9.50805e-87	0.429221	0.197	0.063	2.63554e-82
EPSTI1	1.07234e-48	0.427648	0.332	0.184	2.97242e-44
EVL	5.18739e-84	0.4275	0.759	0.533	1.43789e-79
TRBV12-5	8.26877e-23	0.422952	0.028	0.006	2.29202e-18
CCL5	2.11401e-44	0.421876	0.738	0.588	5.85984e-40
IFIT3	5.93366e-68	0.416279	0.136	0.04	1.64475e-63
CD74	5.26836e-56	0.409005	0.865	0.73	1.46034e-51
TXNIP	4.12894e-52	0.399815	0.721	0.531	1.1445e-47
ADAR	1.77942e-58	0.397052	0.385	0.21	4.93236e-54
IGKV3-20	1.02315e-76	0.396707	0.202	0.07	2.83608e-72
IGLV3-25	4.90575e-94	0.388912	0.153	0.039	1.35982e-89
KLF2	1.00859e-25	0.385673	0.319	0.206	2.79571e-21
OAS1	3.95762e-46	0.375364	0.215	0.1	1.09701e-41
XIST	2.5194e-36	0.372273	0.425	0.277	6.98351e-32
GBP5	5.50427e-39	0.365805	0.364	0.22	1.52573e-34
SP100	7.73536e-49	0.365062	0.531	0.356	2.14416e-44
SLFN5	2.08636e-50	0.364707	0.377	0.212	5.78319e-46
HLA-DPA1	3.87679e-43	0.362938	0.555	0.381	1.07461e-38
HLA-DPB1	2.20758e-42	0.361477	0.551	0.38	6.1192e-38
HLA-DRB1	2.78347e-45	0.360881	0.565	0.384	7.71549e-41
GZMA	1.56265e-35	0.360542	0.514	0.354	4.3315e-31
GIMAP7	2.24547e-43	0.35597	0.439	0.268	6.22421e-39
HERC5	4.09645e-47	0.355187	0.186	0.08	1.1355e-42
PARP14	1.64527e-52	0.353195	0.245	0.113	4.56053e-48
MT-ND1	7.69452e-90	0.351759	0.97	0.924	2.13284e-85
CD38	3.41977e-37	0.351297	0.135	0.056	9.47927e-33
IFITM1	8.52773e-16	0.351178	0.68	0.652	2.3638e-11
ISG20	6.90172e-27	0.346375	0.609	0.488	1.91309e-22
NEAT1	5.0925e-26	0.345517	0.633	0.498	1.41159e-21
RPS2	2.65413e-87	0.342641	0.91	0.807	7.35699e-83
CD8B	4.11712e-25	0.342446	0.342	0.227	1.14123e-20
SYNE2	1.00415e-32	0.342383	0.437	0.295	2.7834e-28
CD8A	1.40496e-21	0.340951	0.389	0.281	3.89441e-17
TAPBP	2.71404e-43	0.339659	0.506	0.335	7.52304e-39
HLA-DQB1	1.12513e-31	0.337781	0.33	0.205	3.11873e-27
MX2	4.85743e-34	0.334059	0.207	0.106	1.34643e-29
SRRM2	1.43566e-43	0.326504	0.335	0.189	3.97951e-39
IFI16	1.33854e-34	0.326295	0.496	0.345	3.7103e-30
IFIT1	3.92979e-55	0.324639	0.117	0.035	1.0893e-50
RARRES3	2.21999e-36	0.323503	0.676	0.527	6.15358e-32
CMPK2	2.27772e-51	0.321451	0.122	0.04	6.31361e-47
IGLV1-40	9.70876e-66	0.320992	0.143	0.044	2.69117e-61
GIMAP4	6.89956e-42	0.320648	0.411	0.249	1.91249e-37
IRF7	5.47916e-25	0.315681	0.332	0.222	1.51877e-20
BTN3A2	3.22121e-39	0.313755	0.389	0.238	8.92888e-35
AHNAK	1.06122e-18	0.311324	0.393	0.291	2.9416e-14
NKG7	1.18041e-38	0.307761	0.541	0.374	3.27197e-34
SAMD9	1.67728e-39	0.307519	0.303	0.168	4.64926e-35
HELZ2	2.39745e-47	0.307029	0.148	0.056	6.6455e-43
RSAD2	1.79913e-52	0.306927	0.124	0.04	4.98701e-48
CCL3L3	1.2772e-22	0.305817	0.11	0.051	3.54026e-18
EIF2AK2	9.94879e-30	0.305498	0.291	0.176	2.7577e-25
UBE2L6	8.03154e-22	0.304558	0.405	0.296	2.22626e-17
BTG2	8.46176e-32	0.304504	0.608	0.459	2.34552e-27
HLA-A	4.2107e-73	0.303749	0.97	0.936	1.16716e-68
DDX17	6.90676e-34	0.303637	0.478	0.33	1.91449e-29
OAS3	3.06036e-47	0.302861	0.135	0.049	8.48302e-43
IFIT2	1.76907e-37	0.302751	0.083	0.026	4.90369e-33
MT-ND5	1.53907e-37	0.299824	0.838	0.761	4.26615e-33
CCL4L2	8.43318e-20	0.299513	0.258	0.164	2.33759e-15
APOE	3.98249e-37	0.298888	0.162	0.073	1.10391e-32
IGLV1-51	6.00298e-57	0.297729	0.122	0.037	1.66397e-52
CRTAM	3.9174e-19	0.296819	0.19	0.113	1.08586e-14
IRF1	2.00734e-29	0.296538	0.558	0.414	5.56413e-25
BST2	4.57617e-24	0.2905	0.498	0.369	1.26847e-19
ETS1	1.71784e-33	0.290216	0.359	0.223	4.76167e-29
APOL6	5.45845e-34	0.287678	0.224	0.118	1.51303e-29
PSMB9	5.48649e-28	0.287541	0.65	0.514	1.5208e-23
JUND	3.89856e-09	0.286769	0.425	0.359	0.000108064
LUC7L3	6.73019e-33	0.286318	0.353	0.221	1.86554e-28
BPTF	5.06923e-29	0.281115	0.276	0.164	1.40514e-24
ACAP1	3.59225e-34	0.280563	0.599	0.442	9.95736e-30
MT-CO3	7.19834e-65	0.280351	0.994	0.977	1.99531e-60
SHISA5	8.33822e-28	0.280246	0.392	0.264	2.31127e-23
IGLV2-14	2.90153e-45	0.280232	0.135	0.05	8.04274e-41
JAK1	2.95655e-40	0.279054	0.611	0.428	8.19526e-36
IGLV3-1	5.87883e-66	0.278175	0.108	0.027	1.62955e-61
PCM1	4.56634e-30	0.278065	0.301	0.182	1.26574e-25
PARP9	1.46535e-40	0.277819	0.198	0.092	4.06181e-36
GBP4	3.30545e-40	0.277553	0.212	0.102	9.16236e-36
OAS2	2.90083e-39	0.277285	0.146	0.06	8.04081e-35
ANKRD12	6.00413e-28	0.276779	0.577	0.442	1.66428e-23
TYMP	7.73387e-27	0.276619	0.353	0.229	2.14375e-22
TNFSF10	7.47601e-22	0.276615	0.228	0.138	2.07227e-17
CHST12	1.86078e-29	0.273537	0.263	0.152	5.1579e-25
PPM1K	1.70908e-28	0.271856	0.294	0.179	4.7374e-24
IFI35	1.23254e-23	0.271215	0.22	0.131	3.41649e-19
JAK3	1.19116e-33	0.26878	0.241	0.13	3.30177e-29
PTP4A2	1.00465e-30	0.266896	0.299	0.179	2.78478e-26
AKAP9	3.45278e-25	0.266529	0.331	0.216	9.57077e-21
MGP	1.11246e-19	0.265606	0.214	0.132	3.08363e-15
FKBP5	1.54562e-28	0.265588	0.289	0.174	4.28431e-24
TRIM22	1.32045e-28	0.265417	0.358	0.229	3.66016e-24
HLA-E	2.91167e-47	0.264949	0.926	0.852	8.07087e-43
IKZF3	2.83277e-25	0.264615	0.27	0.166	7.85214e-21
IGKV4-1	2.20495e-39	0.262837	0.145	0.059	6.1119e-35
PRF1	8.44614e-21	0.260088	0.282	0.183	2.34118e-16
CMC1	5.75758e-16	0.26	0.219	0.143	1.59594e-11
FYB	5.08513e-34	0.259974	0.709	0.562	1.40955e-29
ITM2C	2.14411e-24	0.25956	0.256	0.155	5.94326e-20
PLSCR1	7.3798e-20	0.258389	0.216	0.133	2.04561e-15
LCP1	1.21286e-23	0.25827	0.547	0.411	3.36193e-19
C19orf66	1.72971e-26	0.256469	0.295	0.182	4.79458e-22
RBPJ	6.69671e-20	0.255586	0.378	0.268	1.85626e-15
USP18	1.74986e-33	0.253003	0.127	0.053	4.85044e-29
RSL24D1	5.9945e-15	-0.251875	0.311	0.393	1.66161e-10
GTF2B	4.54153e-09	-0.252622	0.283	0.338	0.000125887
NPM1	2.74549e-33	-0.253105	0.8	0.84	7.61022e-29
NANS	5.42214e-12	-0.256712	0.085	0.145	1.50296e-07
OAZ1	5.77421e-22	-0.256786	0.798	0.82	1.60055e-17
TCP1	2.65055e-11	-0.259	0.208	0.272	7.34705e-07
SRSF2	7.76026e-15	-0.259782	0.552	0.602	2.15107e-10
MAP1LC3B	3.14528e-13	-0.267019	0.334	0.402	8.71841e-09
NDUFS5	3.93341e-18	-0.267868	0.514	0.574	1.0903e-13
EIF1	5.16696e-50	-0.26933	0.948	0.963	1.43223e-45
TUBB2A	2.33637e-10	-0.273738	0.099	0.156	6.4762e-06
DEDD2	1.20235e-09	-0.278139	0.164	0.221	3.33279e-05
ICOS	1.30931e-07	-0.281149	0.273	0.321	0.00362928
TUBA1C	2.97575e-13	-0.29144	0.108	0.175	8.24848e-09
S100A4	8.35303e-22	-0.292629	0.774	0.804	2.31538e-17
SKP1	6.98597e-29	-0.296975	0.579	0.657	1.93644e-24
DNAJB6	1.1985e-14	-0.303479	0.448	0.507	3.32211e-10
CHMP1B	9.5513e-13	-0.309261	0.185	0.258	2.64753e-08
G3BP2	2.97017e-14	-0.31102	0.28	0.355	8.23302e-10
ARF4	1.88199e-15	-0.311068	0.278	0.354	5.21668e-11
RBM8A	9.42561e-23	-0.312181	0.474	0.551	2.61269e-18
HN1	6.13499e-16	-0.313924	0.283	0.36	1.70056e-11
TUBA1A	1.53175e-14	-0.314292	0.379	0.456	4.24585e-10
DNAJB9	1.81963e-15	-0.314521	0.157	0.238	5.04384e-11
CYCS	5.27738e-16	-0.315396	0.454	0.514	1.46284e-11
RAN	3.35374e-30	-0.317264	0.538	0.628	9.29624e-26
CHORDC1	3.38903e-16	-0.319051	0.201	0.287	9.39405e-12
BCAS2	6.90784e-13	-0.320099	0.255	0.327	1.91479e-08
STIP1	5.18394e-19	-0.320304	0.11	0.198	1.43694e-14
GPR183	1.86751e-08	-0.322192	0.266	0.318	0.000517656
DNAJB4	1.25991e-12	-0.324104	0.104	0.169	3.49233e-08
RPS26	2.09839e-46	-0.32473	0.912	0.944	5.81654e-42
TNFRSF18	1.94664e-07	-0.325292	0.146	0.196	0.00539589
CREM	2.75584e-22	-0.329319	0.52	0.605	7.63891e-18
NBEAL1	2.07239e-18	-0.333517	0.229	0.323	5.74445e-14
CSRNP1	3.97899e-14	-0.337827	0.291	0.361	1.10294e-09
MYADM	1.61323e-11	-0.340863	0.317	0.377	4.47171e-07
TUBB4B	5.28602e-18	-0.342626	0.371	0.449	1.46523e-13
SLC25A5	3.79326e-23	-0.34281	0.395	0.488	1.05145e-18
TXN	8.76984e-19	-0.3518	0.3	0.388	2.43091e-14
ZFP36	7.92595e-11	-0.355216	0.8	0.808	2.19699e-06
S100A11	1.2866e-22	-0.367336	0.553	0.614	3.56632e-18
PGK1	3.09637e-29	-0.367467	0.407	0.511	8.58283e-25
MT1X	5.29891e-09	-0.368886	0.171	0.229	0.00014688
H3F3B	4.99996e-46	-0.370092	0.954	0.964	1.38594e-41
YWHAZ	2.73515e-40	-0.37035	0.617	0.702	7.58155e-36
CCT4	8.64032e-23	-0.375956	0.239	0.341	2.39501e-18
MIF	2.97914e-28	-0.377045	0.449	0.545	8.25786e-24
GNG2	1.50509e-17	-0.383786	0.294	0.377	4.17195e-13
LGALS1	7.42725e-10	-0.38556	0.291	0.347	2.05876e-05
AHSA1	1.7167e-21	-0.386127	0.162	0.262	4.75853e-17
UBE2B	2.40968e-23	-0.386928	0.337	0.432	6.67938e-19
PTP4A1	4.57841e-18	-0.390018	0.164	0.253	1.26909e-13
CD55	1.01141e-14	-0.3906	0.21	0.288	2.80351e-10
ATP6V0C	1.07056e-23	-0.393354	0.281	0.39	2.9675e-19
PCBP1	9.94073e-30	-0.405471	0.338	0.452	2.75547e-25
ANKRD37	4.2084e-15	-0.410616	0.176	0.256	1.16653e-10
FKBP4	1.34422e-22	-0.411988	0.081	0.172	3.72604e-18
ARL4A	5.1081e-24	-0.416007	0.153	0.262	1.41591e-19
HSP90AA1	5.63349e-71	-0.432893	0.833	0.913	1.56155e-66
HSP90AB1	3.03067e-66	-0.435471	0.719	0.833	8.40071e-62
DYNLL1	1.77981e-46	-0.435785	0.481	0.618	4.93344e-42
H2AFZ	2.95725e-34	-0.440352	0.539	0.637	8.19719e-30
EZR	8.98619e-34	-0.440478	0.486	0.584	2.49088e-29
ZFAND2A	1.76362e-16	-0.442803	0.141	0.219	4.88858e-12
MRPL18	2.47962e-19	-0.449745	0.196	0.285	6.87326e-15
TUBA1B	7.50355e-39	-0.454656	0.432	0.557	2.07991e-34
PHLDA1	1.13519e-13	-0.463759	0.31	0.377	3.14662e-09
NR4A1	1.60691e-12	-0.464822	0.229	0.299	4.45418e-08
AC090498.1	9.28232e-48	-0.465108	0.455	0.599	2.57297e-43
LMNA	5.99743e-13	-0.467286	0.318	0.386	1.66243e-08
INSIG1	1.52035e-19	-0.473124	0.137	0.227	4.21425e-15
HSPA1B	1.21036e-29	-0.47722	0.293	0.444	3.35499e-25
UBB	6.45868e-72	-0.47907	0.77	0.852	1.79028e-67
HSPB1	5.75265e-14	-0.483874	0.329	0.399	1.59458e-09
CKS2	3.32294e-32	-0.488062	0.198	0.329	9.21086e-28
PRDX1	1.14796e-41	-0.493616	0.394	0.525	3.18203e-37
CALM2	1.14598e-72	-0.493726	0.568	0.726	3.17655e-68
S100A10	4.40418e-30	-0.497367	0.551	0.628	1.2208e-25
DNAJA1	3.72664e-44	-0.501765	0.571	0.686	1.03299e-39
PRNP	6.33121e-25	-0.513012	0.194	0.304	1.75495e-20
PTGES3	1.31341e-49	-0.523877	0.402	0.544	3.64063e-45
NEU1	1.44019e-26	-0.527158	0.213	0.329	3.99207e-22
YPEL5	2.02082e-40	-0.532421	0.519	0.621	5.6015e-36
SELK	3.76703e-47	-0.538014	0.468	0.592	1.04418e-42
SDCBP	4.17161e-42	-0.575329	0.336	0.472	1.15633e-37
TAGLN2	1.75387e-72	-0.576444	0.49	0.65	4.86155e-68
FTH1	3.52783e-27	-0.588603	0.942	0.933	9.7788e-23
HSPD1	3.76701e-42	-0.592284	0.43	0.55	1.04418e-37
HSPA1A	1.37707e-59	-0.615736	0.344	0.55	3.81711e-55
SOD1	6.02931e-80	-0.628189	0.57	0.708	1.67126e-75
HSPA8	4.0666e-122	-0.629977	0.843	0.915	1.12722e-117
ANXA1	3.60026e-22	-0.64905	0.588	0.622	9.97957e-18
CACYBP	2.36187e-52	-0.655295	0.261	0.43	6.54688e-48
HSPH1	8.97036e-65	-0.69881	0.313	0.516	2.4865e-60
CDKN1A	1.1157e-41	-0.712695	0.173	0.323	3.09262e-37
HSPE1	2.5835e-79	-0.773961	0.455	0.634	7.16121e-75
DNAJB1	1.00455e-31	-0.777381	0.618	0.682	2.7845e-27
RGCC	2.57815e-69	-0.853221	0.531	0.673	7.14638e-65

## Sheet: Table S5
Table S5: Top 50 up-regulated genes corresponding to different myeloid cell subsets.
p_val	avg_logFC	pct.1	pct.2	p_val_adj	cluster	gene
2.0744e-146	1.17055	0.818	0.492	5.75003e-142	0	EGR1
9.81574e-129	1.19125	0.883	0.645	2.72082e-124	0	DNAJB1
1.62405e-124	1.38318	0.86	0.571	4.50172e-120	0	CCL3
2.58116e-124	1.08173	0.919	0.735	7.1547e-120	0	JUN
8.13985e-124	0.83374	0.913	0.72	2.25628e-119	0	NR4A2
3.90702e-120	0.768492	0.923	0.737	1.08299e-115	0	CD83
7.40076e-113	0.88665	0.867	0.638	2.05142e-108	0	ATF3
2.04492e-112	0.846215	0.908	0.719	5.6683e-108	0	FOSB
9.63706e-112	0.673325	0.602	0.25	2.6713e-107	0	GPR34
5.16079e-107	0.840406	0.908	0.749	1.43052e-102	0	SGK1
1.18214e-105	0.799661	0.951	0.82	3.27677e-101	0	KLF6
3.55103e-103	1.51483	0.812	0.511	9.8431e-99	0	CCL4
1.82093e-101	1.09545	0.874	0.698	5.04745e-97	0	HSPA1A
1.89497e-100	1.12849	0.785	0.523	5.25268e-96	0	HSPA1B
2.40858e-100	1.09871	0.782	0.549	6.67636e-96	0	HSPH1
1.95824e-98	0.742892	0.495	0.173	5.42806e-94	0	SLC40A1
5.22702e-96	0.83233	0.904	0.74	1.44888e-91	0	GADD45B
2.33427e-95	1.50889	0.666	0.364	6.47036e-91	0	CCL3L3
1.71506e-89	0.60682	0.855	0.673	4.75397e-85	0	FCGR2A
3.25667e-88	1.14752	0.488	0.181	9.02716e-84	0	SEPP1
3.9797e-88	0.780769	0.971	0.912	1.10313e-83	0	FOS
2.28213e-81	0.543667	0.672	0.384	6.32584e-77	0	SLCO2B1
2.06405e-79	0.649543	0.872	0.675	5.72134e-75	0	MS4A7
3.20097e-79	1.43999	0.689	0.424	8.87278e-75	0	CCL4L2
5.11896e-79	0.686554	0.964	0.932	1.41893e-74	0	HSP90AA1
5.47015e-75	0.571778	0.53	0.25	1.51627e-70	0	STAB1
2.05596e-73	0.668818	0.927	0.753	5.69891e-69	0	RGS1
2.25961e-72	0.585517	0.881	0.745	6.26341e-68	0	PPP1R15A
3.19356e-72	0.632138	0.821	0.62	8.85222e-68	0	KLF4
1.01824e-71	0.741272	0.615	0.332	2.82245e-67	0	PHLDA1
1.41307e-69	0.699594	0.454	0.198	3.9169e-65	0	DNAJA4
1.44617e-69	0.810357	0.405	0.158	4.00863e-65	0	FOLR2
2.10697e-69	0.615051	0.706	0.452	5.84032e-65	0	DAB2
4.34114e-69	0.945673	0.545	0.281	1.20332e-64	0	BAG3
1.29677e-68	0.805077	0.493	0.24	3.59451e-64	0	EGR2
2.04227e-68	0.463325	0.952	0.68	5.66098e-64	0	C1QA
1.93862e-66	0.463806	0.421	0.177	5.37366e-62	0	MAF
2.82937e-66	0.609617	0.812	0.602	7.84274e-62	0	NR4A1
3.38164e-66	0.350465	0.242	0.057	9.37357e-62	0	IGF1
1.37603e-65	1.09937	0.625	0.375	3.81423e-61	0	CXCL8
4.72012e-65	0.623635	0.773	0.583	1.30837e-60	0	BTG2
1.26652e-64	0.791886	0.621	0.378	3.51068e-60	0	IER5
1.05463e-63	0.661444	0.589	0.348	2.92332e-59	0	ABL2
4.52594e-63	0.585378	0.868	0.688	1.25455e-58	0	MAFB
3.95622e-60	0.562068	0.687	0.468	1.09662e-55	0	SERTAD1
3.97111e-60	0.403212	0.941	0.648	1.10075e-55	0	C1QC
1.53142e-59	0.5859	0.959	0.924	4.24494e-55	0	DUSP1
5.74354e-59	0.611174	0.875	0.757	1.59205e-54	0	IER2
8.75299e-59	0.411122	0.374	0.147	2.42624e-54	0	EGR3
1.38025e-58	0.523132	0.893	0.79	3.82593e-54	0	ZFP36L1
4.8807e-238	1.30219	0.979	0.616	1.35288e-233	1	APOE
6.51896e-194	0.838825	0.988	0.96	1.80699e-189	1	PSAP
1.37916e-193	1.12638	0.957	0.592	3.8229e-189	1	APOC1
5.53381e-190	1.11521	0.884	0.43	1.53392e-185	1	GPNMB
1.91575e-183	0.919173	0.98	0.673	5.31027e-179	1	C1QB
1.08e-180	0.982684	0.985	0.773	2.99365e-176	1	CTSD
1.16803e-180	0.914843	0.979	0.675	3.23767e-176	1	C1QA
3.03196e-174	0.918646	0.976	0.641	8.40428e-170	1	C1QC
6.27412e-161	0.987771	0.765	0.314	1.73912e-156	1	NUPR1
1.49506e-159	0.995698	0.878	0.575	4.14415e-155	1	PLD3
7.63221e-157	0.996301	0.937	0.759	2.11557e-152	1	CTSC
8.52651e-155	0.772082	0.981	0.895	2.36346e-150	1	CTSB
4.48625e-150	0.950079	0.361	0.054	1.24354e-145	1	PLA2G2D
2.67026e-148	0.81063	0.919	0.627	7.40168e-144	1	TMEM176B
1.46564e-143	0.790522	0.571	0.176	4.0626e-139	1	ADAMDEC1
5.34303e-139	0.966102	0.854	0.519	1.48103e-134	1	ACP5
3.04951e-138	0.775523	0.508	0.14	8.45294e-134	1	RARRES1
9.68219e-131	0.555428	1	0.999	2.68381e-126	1	FTL
4.48207e-128	0.695733	0.962	0.842	1.24238e-123	1	PRDX1
4.69843e-121	0.654533	0.95	0.835	1.30236e-116	1	CD68
2.39733e-120	0.680245	0.673	0.282	6.64515e-116	1	NR1H3
2.69342e-118	0.743863	0.873	0.562	7.46588e-114	1	TMEM176A
1.44851e-116	0.683046	0.934	0.768	4.01513e-112	1	CAPG
2.25348e-111	0.526211	0.955	0.869	6.24641e-107	1	CD63
1.58804e-110	0.849045	0.819	0.498	4.40188e-106	1	LGMN
1.62273e-109	0.571552	0.645	0.281	4.49804e-105	1	KCNMA1
1.21625e-102	0.494476	0.993	0.979	3.37133e-98	1	HLA-A
2.47131e-100	0.607321	0.893	0.707	6.85021e-96	1	ASAH1
3.9641e-99	0.498404	0.661	0.312	1.09881e-94	1	NPL
3.67234e-98	0.733495	0.814	0.534	1.01794e-93	1	SERPING1
1.99462e-97	0.58452	0.582	0.248	5.52889e-93	1	FUCA1
1.66963e-96	0.528175	0.742	0.412	4.62806e-92	1	TSPAN4
1.12642e-95	0.748053	0.777	0.507	3.12233e-91	1	LIPA
2.32544e-94	0.61708	0.921	0.773	6.44589e-90	1	LGALS3
2.80707e-93	0.492657	0.505	0.191	7.78093e-89	1	ALDH1A1
1.04364e-92	0.673072	0.845	0.62	2.89286e-88	1	LILRB4
2.97503e-92	0.529783	0.768	0.469	8.24649e-88	1	CD59
6.69819e-91	0.573831	0.621	0.295	1.85667e-86	1	TCN2
3.40321e-90	0.535575	0.669	0.35	9.43336e-86	1	ACP2
1.86076e-88	0.623874	0.741	0.399	5.15783e-84	1	PLTP
2.15736e-88	0.804794	0.786	0.451	5.97999e-84	1	IFI27
2.67932e-87	0.542997	0.943	0.895	7.4268e-83	1	GRN
5.59863e-87	0.662774	0.509	0.201	1.55188e-82	1	CYP27A1
2.84651e-84	0.498189	0.904	0.633	7.89024e-80	1	CTSL
2.13448e-82	0.502308	0.854	0.601	5.91656e-78	1	CREG1
4.19746e-82	0.554708	0.787	0.465	1.16349e-77	1	A2M
1.71517e-81	1.85777	0.216	0.035	4.75429e-77	1	PTGDS
2.74013e-80	0.549198	0.668	0.368	7.59536e-76	1	DNASE2
8.87791e-80	0.584152	0.635	0.304	2.46087e-75	1	PLA2G7
1.07953e-79	0.41581	0.466	0.179	2.99235e-75	1	EPHX1
5.91902e-122	1.76228	0.711	0.266	1.64069e-117	2	SPP1
3.65616e-114	1.24696	0.949	0.857	1.01345e-109	2	CSTB
7.28916e-113	0.854004	0.292	0.036	2.02048e-108	2	CCL7
7.19091e-104	1.03997	0.668	0.275	1.99325e-99	2	GCHFR
6.28244e-103	0.889484	1	0.999	1.74143e-98	2	FTL
1.10491e-97	1.14596	0.932	0.65	3.0627e-93	2	CTSL
1.57787e-96	0.901818	0.964	0.792	4.3737e-92	2	CTSD
4.22337e-90	0.268919	0.162	0.01	1.17068e-85	2	TM4SF19
5.63968e-90	1.48168	0.875	0.619	1.56326e-85	2	FABP5
1.54261e-86	0.701212	0.985	0.901	4.27597e-82	2	CTSB
6.28498e-82	0.396602	0.502	0.153	1.74213e-77	2	AQP9
7.45922e-77	0.536941	0.357	0.087	2.06762e-72	2	SDC2
3.97478e-76	0.527502	0.934	0.832	1.10177e-71	2	ATP6V1F
3.79978e-73	0.824006	0.945	0.781	1.05326e-68	2	LGALS3
3.12558e-72	0.549283	0.706	0.328	8.6638e-68	2	SLC11A1
6.57275e-72	0.458905	0.996	0.972	1.8219e-67	2	S100A11
4.50074e-70	0.572117	0.274	0.055	1.24756e-65	2	LPL
1.58469e-69	0.826349	0.906	0.627	4.39259e-65	2	APOC1
1.04739e-67	0.303378	0.262	0.052	2.90327e-63	2	MATK
7.4468e-67	1.76981	0.279	0.061	2.06418e-62	2	MT1G
3.76221e-66	0.541956	0.845	0.47	1.04285e-61	2	GPNMB
5.8038e-60	0.551171	0.881	0.7	1.60876e-55	2	GSTO1
3.20397e-59	0.929716	0.774	0.53	8.88108e-55	2	PLIN2
3.57144e-59	0.593487	0.962	0.875	9.89967e-55	2	CD63
1.4528e-58	1.07778	0.138	0.014	4.02701e-54	2	MT1H
1.76096e-58	0.418146	0.977	0.938	4.88121e-54	2	LAPTM5
2.444e-57	0.448956	0.674	0.351	6.77452e-53	2	LHFPL2
6.43445e-57	0.668565	0.74	0.379	1.78357e-52	2	RNASE1
5.16409e-53	0.598858	0.364	0.121	1.43143e-48	2	MT1F
3.57934e-51	0.555258	0.823	0.549	9.92158e-47	2	ACP5
2.88508e-50	0.794127	0.602	0.314	7.99716e-46	2	SDS
1.07442e-49	0.942387	0.883	0.672	2.97818e-45	2	IFI6
1.59026e-49	0.498941	0.881	0.655	4.40804e-45	2	APLP2
4.93821e-49	0.503978	0.955	0.907	1.36882e-44	2	LGALS1
8.15344e-49	2.28471	0.187	0.037	2.26005e-44	2	FABP4
2.61088e-48	0.382583	0.57	0.285	7.2371e-44	2	MFSD12
2.69446e-47	0.388985	0.528	0.251	7.46877e-43	2	ST14
1.04891e-46	0.434839	0.953	0.873	2.90747e-42	2	ANXA2
2.44967e-46	0.514344	0.498	0.227	6.79024e-42	2	CYP27A1
2.60884e-46	0.454327	0.934	0.866	7.23144e-42	2	ALDOA
2.81756e-46	0.441048	0.975	0.956	7.80998e-42	2	SH3BGRL3
4.31062e-46	0.346733	0.496	0.233	1.19486e-41	2	NCEH1
5.6624e-46	0.363466	0.572	0.278	1.56956e-41	2	LINC01272
4.03505e-45	0.505989	0.947	0.844	1.11848e-40	2	CD68
5.091e-45	0.411883	0.928	0.817	1.41117e-40	2	PKM
5.71221e-45	0.424648	0.842	0.673	1.58337e-40	2	NOP10
2.04509e-44	0.366812	0.409	0.163	5.66879e-40	2	TGM2
1.86186e-43	0.34957	0.579	0.303	5.16088e-39	2	VAT1
1.9338e-43	0.401746	0.608	0.341	5.36031e-39	2	PDXK
2.54274e-43	0.465512	0.887	0.719	7.04822e-39	2	RPS27L
2.33349e-280	1.37642	0.573	0.053	6.4682e-276	3	CD1C
1.947e-238	1.23289	0.537	0.057	5.39688e-234	3	CD1E
3.54903e-226	1.25514	0.504	0.051	9.83755e-222	3	FCER1A
6.63612e-146	1.13187	0.724	0.228	1.83947e-141	3	CLEC10A
5.66126e-132	0.806559	0.48	0.093	1.56925e-127	3	CST7
1.77922e-115	0.695261	0.199	0.011	4.93183e-111	3	CD1A
2.81809e-115	0.564321	0.996	0.991	7.81146e-111	3	RPS23
3.5933e-109	0.449327	0.252	0.024	9.96027e-105	3	CD1B
1.39923e-107	0.505998	1	0.986	3.87852e-103	3	RPS3
2.77002e-107	0.524708	0.998	0.986	7.67822e-103	3	RPS4X
7.07295e-105	0.484991	1	0.997	1.96055e-100	3	EEF1A1
1.92977e-103	0.502626	0.992	0.975	5.34914e-99	3	RPS7
1.57667e-101	0.471284	1	0.995	4.37037e-97	3	RPL10
3.78822e-101	0.493631	0.998	0.99	1.05006e-96	3	RPL32
4.36849e-101	0.546268	0.998	0.985	1.2109e-96	3	RPS3A
1.10183e-99	0.496491	0.994	0.973	3.05416e-95	3	RPL7A
1.20396e-98	0.471148	0.998	0.99	3.33726e-94	3	RPL11
2.78705e-98	0.532002	1	0.986	7.72544e-94	3	RPS18
2.32421e-97	0.425824	1	0.992	6.44248e-93	3	RPS19
8.36671e-96	0.443596	1	0.992	2.31917e-91	3	RPL19
3.21629e-93	0.451477	0.998	0.989	8.91525e-89	3	RPS14
2.35219e-92	0.48145	0.998	0.987	6.52003e-88	3	RPS8
2.63606e-92	0.512453	0.994	0.95	7.30689e-88	3	RPS5
1.12917e-91	0.499645	0.992	0.965	3.12996e-87	3	RPL3
7.81615e-91	0.451954	1	0.989	2.16656e-86	3	RPS24
1.18752e-89	0.5221	0.988	0.923	3.29169e-85	3	RPSA
1.34289e-88	0.5254	0.99	0.95	3.72236e-84	3	RPL5
2.61961e-88	0.512558	0.998	0.98	7.26129e-84	3	RPL18A
3.46368e-88	0.481564	1	0.98	9.60098e-84	3	RPS13
4.74638e-88	0.70737	0.957	0.889	1.31565e-83	3	COTL1
3.25764e-87	0.427229	1	0.984	9.02986e-83	3	RPL15
5.07193e-87	0.493343	0.998	0.98	1.40589e-82	3	RPS6
1.07137e-86	0.507348	0.988	0.914	2.96973e-82	3	RPL4
1.11708e-86	0.715373	0.701	0.305	3.09643e-82	3	JAML
7.01254e-86	0.442006	0.996	0.966	1.94381e-81	3	RPL14
1.99548e-85	0.421266	1	0.988	5.53128e-81	3	RPL30
4.89234e-85	0.435073	0.994	0.954	1.35611e-80	3	GNB2L1
7.20838e-85	0.584678	1	0.96	1.99809e-80	3	HLA-DPB1
8.5556e-85	0.489429	1	0.966	2.37153e-80	3	RPL6
9.66137e-85	0.511615	0.98	0.907	2.67804e-80	3	EEF1B2
3.42127e-84	1.11521	0.705	0.306	9.48342e-80	3	AREG
8.74404e-83	0.763719	0.868	0.584	2.42376e-78	3	PPA1
1.39275e-82	0.446632	0.998	0.971	3.86056e-78	3	RPL29
8.09135e-79	0.446001	0.992	0.971	2.24284e-74	3	RPL35A
7.83746e-77	0.402901	0.998	0.994	2.17246e-72	3	RPS12
1.5582e-76	0.388457	0.998	0.979	4.31916e-72	3	RPS9
1.08626e-75	0.428375	0.998	0.982	3.01099e-71	3	RPS15A
1.27104e-75	0.723698	0.772	0.371	3.5232e-71	3	LGALS2
4.03761e-75	0.499115	0.988	0.934	1.11919e-70	3	RPL10A
1.01161e-74	0.483261	0.122	0.006	2.80407e-70	3	CD207
1.17293e-209	1.33795	0.5	0.047	3.25124e-205	4	S100A12
4.40546e-198	1.71634	0.693	0.128	1.22115e-193	4	VCAN
5.19703e-170	1.77022	0.632	0.124	1.44056e-165	4	EREG
2.30619e-163	1.40421	0.838	0.256	6.39252e-159	4	FCN1
1.04801e-151	1.94107	0.815	0.288	2.90499e-147	4	S100A8
7.29491e-133	2.00573	0.878	0.465	2.02208e-128	4	S100A9
3.04402e-126	1.05129	0.536	0.109	8.43773e-122	4	CD300E
4.79976e-101	1.04184	0.977	0.776	1.33044e-96	4	NAMPT
7.40269e-100	0.722627	0.995	0.975	2.05195e-95	4	SRGN
1.51594e-97	1.56455	0.832	0.45	4.20204e-93	4	IL1B
8.64523e-97	1.73705	0.457	0.106	2.39637e-92	4	THBS1
1.28553e-94	1.23394	0.586	0.175	3.56337e-90	4	APOBEC3A
1.20077e-88	0.947384	0.949	0.819	3.3284e-84	4	PLAUR
9.51312e-85	0.641869	0.982	0.965	2.63694e-80	4	H3F3A
3.19221e-80	1.19437	0.685	0.319	8.84848e-76	4	NLRP3
9.99394e-80	1.44909	0.901	0.679	2.77022e-75	4	TIMP1
1.34048e-79	0.619045	0.992	0.97	3.71566e-75	4	EIF1
3.07087e-78	0.659317	0.299	0.05	8.51213e-74	4	MCEMP1
5.94733e-77	0.759021	0.997	0.959	1.64854e-72	4	RPL21
3.07136e-75	0.579124	0.995	0.971	8.51351e-71	4	RPS16
6.97502e-74	0.691996	0.949	0.854	1.93341e-69	4	MCL1
6.96269e-69	1.27351	0.685	0.317	1.92999e-64	4	AREG
1.22961e-68	0.610802	0.992	0.983	3.40836e-64	4	RPL34
1.28255e-68	1.44727	0.685	0.331	3.55509e-64	4	G0S2
4.81514e-67	0.780351	0.462	0.14	1.33471e-62	4	CFP
9.79101e-67	0.758245	0.987	0.845	2.71397e-62	4	S100A4
3.465e-65	0.439779	0.995	0.979	9.60464e-61	4	RPS9
7.5087e-65	0.700747	0.944	0.851	2.08134e-60	4	PNRC1
2.36055e-63	0.971073	0.749	0.485	6.54322e-59	4	SAMSN1
1.63029e-61	0.447035	0.997	0.989	4.51899e-57	4	RPS24
3.55962e-61	0.44302	0.997	0.994	9.8669e-57	4	TPT1
5.32149e-59	0.463323	0.997	0.988	1.47506e-54	4	RPL39
1.3321e-57	0.460628	0.99	0.986	3.69246e-53	4	RPL13
4.37053e-57	0.444928	1	0.989	1.21147e-52	4	RPS14
4.83764e-57	0.623046	0.997	0.93	1.34095e-52	4	NEAT1
2.89824e-55	0.581805	0.975	0.971	8.03364e-51	4	RPLP2
5.45433e-53	0.886776	0.173	0.023	1.51189e-48	4	SCGB1B2P
3.33773e-52	0.567427	0.193	0.031	9.25185e-48	4	CTB-61M7.2
9.71546e-52	0.437589	0.985	0.987	2.69303e-47	4	RPS27
8.315e-51	0.618745	0.982	0.953	2.30483e-46	4	RPS2
1.60225e-50	0.861985	0.569	0.287	4.44126e-46	4	VEGFA
2.03786e-50	0.750562	0.975	0.924	5.64876e-46	4	RPL26
7.11837e-50	0.420148	0.995	0.981	1.97314e-45	4	RPS13
1.30052e-49	0.833174	0.721	0.515	3.6049e-45	4	KDM6B
1.82402e-49	0.390936	0.992	0.99	5.05599e-45	4	RPL32
2.68555e-49	0.457363	0.987	0.972	7.44408e-45	4	RPL35A
3.66885e-49	0.799385	0.454	0.184	1.01697e-44	4	CD93
3.0524e-48	0.497921	0.975	0.941	8.46095e-44	4	RPL27
4.47638e-48	0.869919	0.739	0.495	1.24081e-43	4	SLC2A3
5.81282e-48	0.798036	0.944	0.906	1.61125e-43	4	RPL7
6.6149e-35	0.705828	0.81	0.701	1.83358e-30	5	YWHAH
2.68195e-33	0.463164	1	0.998	7.43409e-29	5	ACTB
3.1453e-30	0.640924	0.483	0.227	8.71845e-26	5	PLD4
3.11946e-25	0.395935	0.997	0.963	8.64684e-21	5	HLA-DPA1
1.56812e-23	0.454591	0.885	0.841	4.34666e-19	5	PSME2
3.83664e-23	0.34832	0.975	0.967	1.06348e-18	5	ACTG1
2.05248e-22	0.612556	0.536	0.326	5.68928e-18	5	C3
6.05522e-22	0.722378	0.717	0.541	1.67845e-17	5	ALOX5AP
8.2383e-22	0.499488	0.252	0.089	2.28357e-17	5	CX3CR1
2.377e-20	0.362847	0.913	0.881	6.5888e-16	5	ARHGDIB
4.18335e-20	0.494224	0.96	0.884	1.15958e-15	5	HLA-DRB5
1.42952e-19	0.269414	0.966	0.959	3.96249e-15	5	CFL1
1.55001e-19	0.354871	0.997	0.995	4.29648e-15	5	CD74
1.9132e-19	0.284006	0.963	0.957	5.30319e-15	5	NPC2
5.7812e-19	0.330146	0.931	0.894	1.60249e-14	5	COTL1
1.66131e-18	0.45736	0.763	0.619	4.605e-14	5	CORO1A
4.84192e-17	0.30666	0.978	0.983	1.34213e-12	5	GAPDH
9.96339e-17	0.390277	0.729	0.606	2.76175e-12	5	PPA1
1.12252e-16	0.428209	0.607	0.464	3.1115e-12	5	TMEM109
1.84152e-16	0.375372	0.352	0.177	5.10452e-12	5	GAPT
2.59132e-16	0.266633	0.944	0.952	7.18289e-12	5	PPIA
5.60139e-16	0.384421	0.798	0.739	1.55265e-11	5	PPT1
1.67141e-15	0.571714	0.396	0.224	4.63299e-11	5	OLFML3
1.71618e-15	0.45668	0.374	0.207	4.75707e-11	5	CLEC5A
4.44341e-15	0.361263	0.838	0.737	1.23167e-10	5	GSN
2.365e-14	0.250947	0.137	0.042	6.55554e-10	5	FCGBP
5.2353e-14	0.318338	0.835	0.809	1.45117e-09	5	PSME1
8.27942e-14	0.376089	0.779	0.686	2.29497e-09	5	FAM26F
1.31652e-13	0.2602	0.963	0.959	3.64925e-09	5	GPX1
1.52664e-13	0.258799	0.997	0.962	4.23169e-09	5	HLA-DPB1
2.85167e-13	0.309019	0.829	0.75	7.90455e-09	5	CD53
4.32549e-13	0.295384	0.414	0.254	1.19898e-08	5	PKIB
4.42347e-13	0.319991	0.854	0.81	1.22614e-08	5	ENO1
6.00255e-13	0.280065	0.907	0.879	1.66385e-08	5	TPI1
7.35385e-13	0.353405	0.801	0.776	2.03841e-08	5	PSMB9
2.08089e-12	0.319188	0.835	0.853	5.76802e-08	5	PPIB
2.52809e-12	0.29855	0.869	0.827	7.00762e-08	5	PKM
2.57785e-12	0.281641	0.34	0.198	7.14556e-08	5	BHLHE41
3.57179e-12	0.283847	0.81	0.723	9.90063e-08	5	TUBB
5.98819e-12	0.284277	0.86	0.811	1.65987e-07	5	CTSH
7.28091e-12	0.256787	0.972	0.963	2.01819e-07	5	PFN1
1.33635e-11	0.339108	0.436	0.282	3.70423e-07	5	ANKRD22
5.35338e-11	0.27009	0.891	0.852	1.4839e-06	5	TUBA1B
5.63502e-11	0.261599	0.539	0.402	1.56197e-06	5	LPCAT2
5.77209e-11	0.316095	0.626	0.497	1.59996e-06	5	CLNS1A
6.57078e-11	0.257487	0.234	0.116	1.82135e-06	5	CST6
1.21871e-10	0.399508	0.595	0.486	3.37815e-06	5	LAT2
2.02033e-10	0.290728	0.944	0.909	5.60014e-06	5	HLA-DQB1
2.21475e-10	0.295465	0.807	0.754	6.13908e-06	5	PARK7
3.1786e-10	0.370563	0.601	0.477	8.81075e-06	5	CKLF
1.73651e-58	0.570299	0.482	0.115	4.81343e-54	6	UBD
4.03991e-50	1.36681	0.772	0.378	1.11982e-45	6	CXCL9
1.70473e-48	0.823197	0.719	0.298	4.72535e-44	6	IL32
6.43524e-43	0.602661	0.715	0.308	1.78378e-38	6	CLEC4E
1.14594e-40	0.99647	0.518	0.179	3.17643e-36	6	CXCL11
1.36123e-38	0.644594	0.934	0.668	3.7732e-34	6	TMEM176B
4.04784e-38	0.533546	0.746	0.333	1.12202e-33	6	NR1H3
3.65215e-36	0.683887	0.833	0.475	1.01234e-31	6	IL4I1
6.98592e-35	1.28151	0.737	0.387	1.93643e-30	6	CXCL10
1.31013e-34	0.544763	0.684	0.331	3.63155e-30	6	SLAMF7
1.40247e-33	0.638435	0.978	0.782	3.88752e-29	6	CTSC
5.07921e-32	0.580373	0.987	0.716	1.40791e-27	6	C1QB
2.11046e-31	0.472475	0.579	0.231	5.84997e-27	6	ADAMDEC1
3.54277e-31	0.467685	0.816	0.476	9.82021e-27	6	SLAMF8
1.94461e-30	0.528074	0.921	0.604	5.39026e-26	6	TMEM176A
3.12098e-28	0.702521	0.921	0.68	8.65103e-24	6	FAM26F
3.21468e-28	0.532433	0.991	0.718	8.91076e-24	6	C1QA
8.89282e-28	0.62887	0.978	0.853	2.465e-23	6	SOD2
1.65934e-27	0.459495	0.689	0.329	4.59952e-23	6	MMP9
2.02694e-27	0.553431	0.882	0.57	5.61849e-23	6	SERPING1
3.12015e-27	0.514087	0.772	0.437	8.64875e-23	6	CD40
3.54574e-27	0.257312	0.285	0.079	9.82844e-23	6	VCAM1
4.35945e-27	0.699396	0.724	0.41	1.2084e-22	6	GBP5
6.95063e-27	0.496692	0.991	0.858	1.92664e-22	6	PRDX1
2.30263e-25	0.391192	0.518	0.233	6.38266e-21	6	HAPLN3
5.06253e-25	0.402852	1	0.993	1.40328e-20	6	HLA-DRA
6.91841e-25	0.499645	0.746	0.44	1.91771e-20	6	GBP4
1.17166e-24	0.313514	0.364	0.13	3.24772e-20	6	CD274
5.4567e-23	0.421006	0.991	0.898	1.51254e-18	6	HLA-DQA1
6.37432e-23	0.493075	0.978	0.689	1.7669e-18	6	C1QC
6.74996e-23	0.846397	0.794	0.544	1.87102e-18	6	GBP1
1.22851e-22	0.339626	0.342	0.119	3.40531e-18	6	TNFAIP6
1.66259e-22	0.468683	0.811	0.541	4.60853e-18	6	ICAM1
2.57442e-22	0.471088	0.895	0.69	7.13603e-18	6	STAT1
6.77095e-22	0.260013	0.623	0.314	1.87684e-17	6	CD72
2.03642e-21	0.513654	0.618	0.332	5.64475e-17	6	TSC22D1
2.15481e-21	0.426015	0.908	0.644	5.97291e-17	6	VAMP5
4.32903e-21	0.382578	0.939	0.722	1.19996e-16	6	ATOX1
1.38657e-20	0.344247	0.658	0.35	3.84342e-16	6	PLA2G7
1.4658e-20	0.387216	0.873	0.625	4.06304e-16	6	NINJ1
1.96935e-20	0.627835	0.618	0.331	5.45883e-16	6	MMP19
2.06594e-20	0.373034	0.588	0.325	5.72658e-16	6	NBN
5.34561e-20	0.299859	0.697	0.394	1.48175e-15	6	ACP2
5.71492e-20	0.409875	0.996	0.962	1.58412e-15	6	HLA-DRB1
1.0702e-19	0.362091	0.965	0.807	2.96649e-15	6	CTSH
1.18313e-19	0.363352	0.89	0.649	3.27953e-15	6	LILRB4
1.59303e-19	0.416044	0.654	0.368	4.41573e-15	6	TFRC
5.49656e-19	0.460903	0.636	0.346	1.52359e-14	6	CCL5
9.13516e-19	0.311409	0.785	0.462	2.53218e-14	6	RAB13
1.36409e-18	0.322313	0.636	0.333	3.78112e-14	6	KCNMA1
0	1.51148	0.782	0.027	0	7	TYMS
0	1.14328	0.653	0.015	0	7	MKI67
0	1.02552	0.519	0.008	0	7	RRM2
0	0.825074	0.505	0.011	0	7	TOP2A
0	0.767209	0.551	0.013	0	7	TPX2
0	0.732832	0.579	0.021	0	7	BIRC5
0	0.693456	0.523	0.014	0	7	CENPM
0	0.582882	0.463	0.007	0	7	CCNA2
0	0.550898	0.468	0.009	0	7	ASPM
0	0.498386	0.477	0.005	0	7	GTSE1
5.61533e-290	0.469081	0.384	0.005	1.55651e-285	7	PKMYT1
1.81206e-288	0.37685	0.333	0.002	5.02286e-284	7	SPC25
2.43588e-285	0.407158	0.412	0.008	6.75201e-281	7	NUF2
6.05293e-285	0.451277	0.44	0.01	1.67781e-280	7	CEP55
4.4094e-282	1.23888	0.565	0.025	1.22224e-277	7	UBE2C
1.01413e-279	0.382713	0.361	0.004	2.81105e-275	7	CKAP2L
1.45653e-278	0.414066	0.407	0.008	4.03735e-274	7	AURKB
5.2961e-277	0.497506	0.454	0.012	1.46803e-272	7	UHRF1
1.5158e-274	0.352985	0.37	0.005	4.20163e-270	7	NCAPG
1.59484e-271	0.856527	0.491	0.017	4.42074e-267	7	CDKN3
1.53409e-265	0.953364	0.676	0.046	4.25235e-261	7	TK1
1.11079e-249	0.383795	0.338	0.005	3.079e-245	7	CDCA3
9.85225e-248	0.841579	0.472	0.018	2.73095e-243	7	CDC20
1.30524e-241	0.283024	0.31	0.003	3.61801e-237	7	MND1
5.41218e-241	0.646693	0.356	0.007	1.5002e-236	7	PLK1
1.27916e-238	1.03054	0.583	0.037	3.5457e-234	7	CENPF
5.13556e-233	0.315951	0.287	0.003	1.42353e-228	7	DLGAP5
1.02348e-232	0.543827	0.389	0.011	2.83698e-228	7	HMMR
1.6668e-231	0.814408	0.509	0.026	4.62019e-227	7	CCNB2
1.30053e-230	0.295528	0.292	0.003	3.60493e-226	7	KIF4A
1.26006e-229	0.748359	0.616	0.045	3.49277e-225	7	ZWINT
1.3105e-225	0.808533	0.472	0.022	3.63257e-221	7	KIAA0101
4.69215e-224	0.353501	0.352	0.008	1.30062e-219	7	TROAP
3.25314e-223	0.369453	0.352	0.008	9.01739e-219	7	CDCA8
1.47398e-221	0.534504	0.523	0.03	4.08572e-217	7	MAD2L1
5.23622e-219	0.977712	0.569	0.04	1.45143e-214	7	CDK1
1.8926e-218	0.413403	0.352	0.009	5.2461e-214	7	CDCA5
1.54216e-215	0.312564	0.282	0.003	4.27472e-211	7	KIF2C
1.2714e-213	0.315033	0.259	0.002	3.52419e-209	7	DEPDC1
1.06643e-203	0.407074	0.37	0.013	2.95605e-199	7	NDC80
6.61869e-203	0.51253	0.472	0.026	1.83464e-198	7	PRC1
3.45576e-202	0.586691	0.509	0.033	9.57902e-198	7	CENPK
9.44082e-199	0.403436	0.356	0.012	2.6169e-194	7	NCAPH
1.00456e-194	0.283581	0.324	0.009	2.78454e-190	7	MELK
6.36511e-191	0.253635	0.269	0.004	1.76435e-186	7	CDC45
8.0765e-191	0.716311	0.556	0.046	2.23872e-186	7	NUSAP1
3.01822e-189	0.721097	0.472	0.03	8.36621e-185	7	CLSPN
5.78436e-188	0.252289	0.306	0.008	1.60337e-183	7	MYBL2
8.24357e-188	0.251153	0.273	0.005	2.28504e-183	7	DIAPH3
5.89265e-187	0.294798	0.301	0.008	1.63338e-182	7	CENPA
7.00105e-114	1.69236	0.921	0.279	1.94062e-109	8	FCN1
1.04766e-106	0.914866	0.423	0.045	2.90401e-102	8	CDA
1.29069e-106	1.92629	0.503	0.068	3.57767e-102	8	S100A12
6.34855e-83	1.19668	0.64	0.147	1.75975e-78	8	CFP
4.06621e-74	2.36252	0.931	0.482	1.12711e-69	8	S100A9
6.67902e-72	1.54694	0.619	0.157	1.85136e-67	8	VCAN
4.16969e-71	1.16122	0.995	0.851	1.1558e-66	8	S100A4
5.39896e-71	0.662329	0.333	0.042	1.49654e-66	8	TESC
8.80322e-71	2.29695	0.799	0.313	2.44017e-66	8	S100A8
7.46537e-62	0.889197	0.36	0.057	2.06933e-57	8	FAM65B
5.32304e-56	1.43853	0.915	0.827	1.47549e-51	8	LST1
9.16869e-54	0.733636	0.995	0.983	2.54147e-49	8	RPL34
1.14245e-52	1.0266	0.238	0.027	3.16675e-48	8	SCGB1B2P
1.68881e-51	1.45825	0.704	0.351	4.68121e-47	8	STXBP2
1.39482e-50	0.637816	1	0.971	3.8663e-46	8	EIF1
4.38284e-50	0.838002	0.984	0.888	1.21488e-45	8	CTSS
1.1243e-49	0.662777	0.979	0.966	3.11645e-45	8	H3F3A
1.11067e-48	0.866216	0.995	0.961	3.07868e-44	8	RPL21
2.83781e-48	0.836009	0.307	0.053	7.86613e-44	8	RBP7
1.06066e-47	1.38478	0.799	0.464	2.94006e-43	8	CD52
3.93509e-46	0.546548	0.989	0.98	1.09077e-41	8	RPS9
1.02946e-45	0.70112	0.989	0.923	2.85356e-41	8	S100A6
6.67296e-44	0.58353	0.989	0.968	1.84968e-39	8	UBA52
1.05082e-43	0.539075	0.995	0.983	2.91276e-39	8	RPS15A
2.57644e-43	0.535855	0.995	0.989	7.14165e-39	8	RPS14
8.917e-43	0.431305	0.185	0.021	2.4717e-38	8	TPPP3
1.99593e-42	0.904301	0.735	0.356	5.53251e-38	8	SLC11A1
7.81296e-42	0.984185	0.249	0.039	2.16567e-37	8	FOLR3
8.59194e-42	0.551371	0.989	0.972	2.3816e-37	8	RPL35A
1.81604e-41	0.903823	0.963	0.907	5.03388e-37	8	RPL7
3.05691e-40	0.506081	0.995	0.99	8.47346e-36	8	RPS24
2.20916e-39	0.548249	0.989	0.987	6.12358e-35	8	RPL13
3.06698e-39	0.821833	0.963	0.927	8.50136e-35	8	RPL26
1.05113e-38	0.567988	0.952	0.949	2.91363e-34	8	PFDN5
1.43167e-38	0.667558	0.984	0.954	3.96846e-34	8	RPS2
1.90193e-37	0.724747	0.963	0.893	5.27197e-33	8	COTL1
6.69767e-37	1.01762	0.963	0.907	1.85653e-32	8	RPL13A
7.85498e-37	0.321743	0.127	0.011	2.17732e-32	8	RP11-362F19.1
1.30693e-35	0.42178	1	0.991	3.62269e-31	8	RPL11
1.95935e-35	0.873323	0.815	0.621	5.43111e-31	8	CORO1A
2.76135e-35	0.527053	0.984	0.975	7.6542e-31	8	RPL8
8.19229e-35	0.440014	0.228	0.039	2.27082e-30	8	SYTL1
1.99114e-34	0.423535	1	0.982	5.51924e-30	8	FAU
3.28615e-34	0.896119	0.45	0.159	9.10887e-30	8	LILRA5
3.42798e-34	0.536798	0.952	0.965	9.50201e-30	8	NACA
6.21803e-34	0.465823	1	0.99	1.72357e-29	8	RPL32
6.43315e-34	0.853125	0.519	0.217	1.7832e-29	8	C19orf38
7.06995e-34	0.459263	0.995	0.982	1.95972e-29	8	RPS6
1.56306e-33	0.469673	0.979	0.973	4.33265e-29	8	RPS15
9.28646e-33	0.438803	1	0.985	2.57411e-28	8	RPL41
3.4507e-31	0.815572	0.989	0.921	9.565e-27	9	FOS
3.28253e-28	0.698344	0.984	0.928	9.09886e-24	9	DUSP1
4.53709e-25	0.600869	0.926	0.764	1.25764e-20	9	PPP1R15A
9.35881e-24	0.626598	0.921	0.733	2.59417e-19	9	IER3
1.4462e-23	0.663715	0.889	0.648	4.00871e-19	9	KLF4
9.90251e-23	0.667372	0.921	0.709	2.74488e-18	9	RGS2
2.09952e-22	0.51121	0.582	0.268	5.81966e-18	9	CLEC10A
1.4431e-21	0.591582	0.989	0.897	4.00012e-17	9	JUNB
1.05668e-20	0.707385	0.603	0.293	2.92901e-16	9	FCN1
1.31559e-20	0.668221	0.899	0.672	3.6467e-16	9	ATF3
1.7949e-20	0.638536	0.603	0.313	4.97529e-16	9	RBKS
3.66223e-19	0.847321	0.899	0.681	1.01513e-14	9	DNAJB1
7.5705e-19	0.799725	0.825	0.635	2.09847e-14	9	DUSP2
1.42762e-18	0.72467	0.566	0.3	3.95722e-14	9	ANKRD37
1.95352e-17	0.648909	0.984	0.905	5.41496e-13	9	ZFP36
6.62303e-17	0.540668	0.878	0.664	1.83584e-12	9	TNFAIP3
5.38848e-16	0.639923	0.81	0.582	1.49363e-11	9	CHMP1B
2.95986e-15	0.57203	0.725	0.473	8.20444e-11	9	IL1B
3.20639e-15	0.503325	0.984	0.923	8.88779e-11	9	LYZ
3.64937e-15	0.4407	0.947	0.84	1.01157e-10	9	KLF6
3.70795e-15	0.254579	0.238	0.077	1.02781e-10	9	PID1
4.0434e-15	0.387551	0.995	0.977	1.12079e-10	9	H3F3B
9.75966e-15	0.42219	0.746	0.523	2.70528e-10	9	EIF4A3
1.0176e-14	0.330499	0.296	0.116	2.82069e-10	9	CST6
1.95077e-14	0.362059	0.952	0.746	5.40735e-10	9	FOSB
2.00779e-14	0.463107	0.915	0.766	5.5654e-10	9	CD83
2.18731e-14	0.515488	0.794	0.593	6.06299e-10	9	SOCS3
2.31619e-14	0.442529	0.635	0.409	6.42024e-10	9	IFRD1
3.5759e-14	0.433515	0.614	0.374	9.91203e-10	9	MAFF
3.95529e-14	0.278268	0.397	0.18	1.09637e-09	9	GAPT
4.22568e-14	0.404206	0.926	0.763	1.17132e-09	9	JUN
1.48203e-13	0.702653	0.762	0.564	4.10803e-09	9	HSPA1B
1.72507e-13	0.370042	0.963	0.855	4.78171e-09	9	PNRC1
2.02691e-13	0.434369	0.91	0.75	5.6184e-09	9	NR4A2
2.65832e-13	0.607084	0.55	0.333	7.36861e-09	9	ZFAND2A
3.2434e-13	0.294659	0.677	0.403	8.99039e-09	9	LGALS2
9.28295e-13	0.428178	0.497	0.284	2.57314e-08	9	ANKRD22
1.00683e-12	0.777594	0.444	0.254	2.79084e-08	9	ILF3-AS1
1.01096e-12	0.327608	0.566	0.338	2.80227e-08	9	JAML
1.12233e-12	0.417999	0.841	0.633	3.11099e-08	9	NR4A1
1.43213e-12	0.427294	0.561	0.351	3.96971e-08	9	CTD-3252C9.4
1.89056e-12	0.559091	0.688	0.477	5.24044e-08	9	CKS2
3.46977e-12	0.301509	0.317	0.138	9.61785e-08	9	CH17-373J23.1
5.44074e-12	0.319112	0.249	0.093	1.50812e-07	9	FCER1A
9.16802e-12	0.309596	0.566	0.349	2.54128e-07	9	LINC00936
2.54516e-11	0.288795	0.275	0.12	7.05493e-07	9	RP11-61J19.5
3.06862e-11	0.409367	0.968	0.905	8.5059e-07	9	NFKBIA
3.4575e-11	0.314908	0.995	0.984	9.58384e-07	9	CST3
3.63355e-11	0.257559	0.989	0.964	1.00718e-06	9	HLA-DPB1
3.6374e-11	0.54281	0.698	0.525	1.00825e-06	9	GLA
4.67131e-66	1.43367	0.878	0.199	1.29484e-61	10	RSAD2
2.53655e-52	1.70348	0.811	0.216	7.03106e-48	10	IFIT1
9.88903e-49	1.78237	0.878	0.302	2.74114e-44	10	IFIT2
2.37592e-46	1.79436	0.933	0.47	6.58583e-42	10	TNFSF10
2.31493e-43	2.00487	0.733	0.2	6.41675e-39	10	APOBEC3A
3.90835e-43	1.50745	0.844	0.32	1.08335e-38	10	IFIT3
6.92534e-41	1.79864	0.944	0.393	1.91963e-36	10	CXCL10
1.56206e-40	0.897021	0.633	0.155	4.32987e-36	10	USP18
1.24415e-39	1.47426	0.878	0.346	3.44867e-35	10	ISG20
3.67493e-39	1.03559	0.689	0.19	1.01865e-34	10	OASL
2.1676e-37	1.24096	0.922	0.469	6.00838e-33	10	MX1
2.29564e-37	0.704616	0.267	0.028	6.36328e-33	10	DEFB1
1.37682e-34	1.7335	0.978	0.66	3.8164e-30	10	ISG15
2.1509e-34	1.2143	0.944	0.548	5.96209e-30	10	GBP1
1.21915e-33	0.874932	0.667	0.196	3.37938e-29	10	HERC5
4.03525e-32	1.10613	0.733	0.268	1.11853e-27	10	NT5C3A
4.53899e-30	1.87952	0.611	0.188	1.25816e-25	10	CXCL11
2.95331e-28	0.828061	0.789	0.337	8.18629e-24	10	MX2
8.9581e-28	0.699998	0.6	0.183	2.4831e-23	10	CMPK2
1.01872e-27	0.771004	0.744	0.3	2.82379e-23	10	IFIH1
2.34364e-27	0.483515	0.367	0.067	6.49634e-23	10	HSH2D
3.82078e-27	0.430511	0.3	0.048	1.05908e-22	10	HESX1
2.44222e-26	1.04799	0.978	0.84	6.76959e-22	10	IFITM3
2.92737e-26	0.723362	0.544	0.166	8.11437e-22	10	DDX58
3.39377e-26	0.328594	0.289	0.045	9.4072e-22	10	ZBP1
1.5491e-25	0.94968	0.7	0.282	4.29394e-21	10	SAMD9
1.44993e-24	0.83056	0.9	0.599	4.01905e-20	10	EPSTI1
5.93379e-24	0.715026	0.933	0.676	1.64479e-19	10	UBE2L6
2.23384e-23	0.796578	0.689	0.285	6.19198e-19	10	ANKRD22
3.54514e-23	0.987641	0.956	0.691	9.82676e-19	10	IFI6
6.00662e-23	0.820168	0.944	0.747	1.66498e-18	10	TNFSF13B
8.02646e-23	0.825869	0.844	0.437	2.22485e-18	10	IFI44L
3.41067e-22	0.735896	0.811	0.474	9.45403e-18	10	IFI35
7.1474e-22	0.453902	0.322	0.066	1.98119e-17	10	NEXN
9.1934e-22	0.611959	0.633	0.248	2.54832e-17	10	OAS3
1.07616e-21	0.966293	0.778	0.449	2.983e-17	10	GBP4
2.78414e-21	0.857059	0.8	0.467	7.71735e-17	10	OAS1
4.23381e-21	0.742451	0.7	0.313	1.17357e-16	10	IFI44
1.57925e-20	0.895504	0.8	0.418	4.37751e-16	10	GBP5
2.05224e-20	0.726579	0.922	0.756	5.6886e-16	10	LAP3
4.56636e-20	0.793069	0.933	0.7	1.26575e-15	10	IFITM2
5.01094e-20	0.954737	0.9	0.726	1.38898e-15	10	LY6E
7.37565e-20	0.852285	0.667	0.289	2.04446e-15	10	RABGAP1L
8.10804e-20	0.782263	0.8	0.452	2.24747e-15	10	XAF1
4.16624e-19	0.894939	0.822	0.54	1.15484e-14	10	WARS
6.28557e-19	0.748989	0.878	0.634	1.7423e-14	10	DYNLT1
6.81864e-19	0.605252	0.722	0.366	1.89006e-14	10	PARP9
2.83634e-18	0.826762	0.778	0.494	7.86206e-14	10	IRF7
1.04789e-17	1.0353	0.456	0.149	2.90465e-13	10	IDO1
3.901e-17	0.823902	0.811	0.549	1.08132e-12	10	PARP14
7.70587e-195	0.591718	0.337	0.004	2.13599e-190	11	SLCO5A1
4.15318e-167	1.92816	0.802	0.059	1.15122e-162	11	LAMP3
8.54403e-161	0.969159	0.488	0.018	2.36832e-156	11	LAD1
9.11112e-158	2.69428	0.802	0.063	2.52551e-153	11	CCR7
1.78501e-155	0.699689	0.326	0.006	4.94787e-151	11	CD200
7.60133e-108	2.62032	0.651	0.06	2.10701e-103	11	CCL19
7.19651e-107	0.594011	0.174	0.002	1.9948e-102	11	NCCRP1
3.6284e-103	0.470224	0.244	0.006	1.00576e-98	11	HMSD
2.199e-95	1.84146	0.36	0.018	6.09541e-91	11	CCL22
5.57733e-78	0.300683	0.105	0.001	1.54598e-73	11	ENTHD1
1.40663e-70	0.527877	0.302	0.017	3.89903e-66	11	ANKRD33B
6.5719e-69	0.874083	0.442	0.042	1.82166e-64	11	BCL2L14
2.97998e-67	0.295771	0.116	0.002	8.2602e-63	11	IL12B
3.18295e-59	1.82331	0.721	0.144	8.82282e-55	11	IDO1
6.39283e-54	0.480918	0.267	0.018	1.77203e-49	11	GCSAM
9.39095e-54	1.06405	0.547	0.085	2.60308e-49	11	GPR157
1.55445e-53	0.402858	0.209	0.011	4.30877e-49	11	LIMCH1
1.65308e-52	1.35601	0.151	0.005	4.58216e-48	11	TFPI2
4.71611e-52	0.360468	0.279	0.02	1.30726e-47	11	P2RY10
5.06422e-52	3.0128	0.93	0.398	1.40375e-47	11	BIRC3
1.31578e-50	0.482442	0.314	0.028	3.64722e-46	11	ACHE
1.6176e-50	2.2044	0.721	0.185	4.48384e-46	11	FSCN1
3.79797e-49	0.653002	0.337	0.033	1.05276e-44	11	FLT3
4.66395e-44	0.854224	0.558	0.108	1.2928e-39	11	POGLUT1
1.0235e-42	0.260871	0.221	0.016	2.83703e-38	11	SLC7A11
2.28747e-42	2.20313	0.907	0.425	6.34064e-38	11	MARCKSL1
4.26016e-41	1.03026	0.616	0.147	1.18087e-36	11	KDM2B
1.27924e-40	1.01873	0.674	0.172	3.54593e-36	11	TRAF1
5.82214e-38	1.70152	0.733	0.239	1.61384e-33	11	IL7R
6.72641e-38	1.47674	0.267	0.026	1.86449e-33	11	CCL17
8.45776e-35	1.34725	0.721	0.261	2.34441e-30	11	DAPP1
1.1281e-34	1.3461	0.547	0.126	3.12698e-30	11	CST7
6.78742e-33	1.23825	0.616	0.169	1.8814e-28	11	DUSP4
1.01851e-32	1.4933	0.547	0.139	2.8232e-28	11	EBI3
1.31027e-32	0.334724	0.186	0.015	3.63194e-28	11	IDO2
1.07445e-30	1.29502	0.849	0.464	2.97827e-26	11	STK4
3.33263e-30	0.309999	0.221	0.023	9.23771e-26	11	RAB30
6.1408e-30	0.265398	0.116	0.006	1.70217e-25	11	SMOC1
1.4955e-29	2.20791	0.942	0.792	4.14537e-25	11	TXN
2.73556e-29	1.13473	0.628	0.214	7.5827e-25	11	KIF2A
4.79012e-29	0.561128	0.116	0.006	1.32777e-24	11	RP1-28O10.1
1.32831e-28	1.1003	0.64	0.217	3.68194e-24	11	DUSP5
3.75402e-28	1.29622	0.814	0.424	1.04058e-23	11	NUB1
3.90534e-28	0.998672	1	0.997	1.08252e-23	11	EEF1A1
5.88803e-27	0.799667	0.663	0.247	1.6321e-22	11	CLIC2
1.85906e-25	0.276393	0.116	0.007	5.15312e-21	11	ANKRD55
2.28743e-25	0.74087	0.605	0.216	6.34054e-21	11	RFTN1
1.92715e-24	0.382625	0.174	0.018	5.34186e-20	11	HOPX
5.73038e-24	1.20319	0.767	0.436	1.5884e-19	11	CSF2RA
6.47588e-24	0.310484	0.174	0.018	1.79505e-19	11	BTLA
0	1.75617	0.753	0.016	0	12	DNASE1L3
0	1.67529	0.965	0.025	0	12	CLEC9A
0	0.967123	0.682	0.008	0	12	CLNK
0	0.650672	0.494	0.001	0	12	XCR1
1.11767e-240	0.349191	0.318	0.002	3.09807e-236	12	PPY
8.11664e-220	0.459124	0.353	0.004	2.24985e-215	12	FCRL6
1.79306e-218	0.659596	0.529	0.014	4.97019e-214	12	DBN1
7.71119e-166	0.503368	0.4	0.01	2.13746e-161	12	SNX22
2.03561e-151	0.528963	0.412	0.012	5.64251e-147	12	C1orf186
2.74418e-142	0.433873	0.412	0.014	7.60659e-138	12	BTLA
2.10183e-119	0.738553	0.541	0.033	5.82605e-115	12	ASB2
4.47117e-119	0.529925	0.518	0.029	1.23936e-114	12	FLT3
5.38267e-105	0.737904	0.694	0.067	1.49202e-100	12	HLA-DOB
1.09322e-92	0.256469	0.153	0.002	3.0303e-88	12	CLEC4C
4.42571e-88	0.390418	0.341	0.017	1.22676e-83	12	GCSAM
5.04231e-88	1.27876	0.871	0.158	1.39768e-83	12	WDFY4
5.67263e-79	0.319284	0.294	0.014	1.5724e-74	12	ZNF366
1.32255e-72	0.274291	0.271	0.013	3.66599e-68	12	ENPP1
8.56675e-70	0.707128	0.647	0.091	2.37462e-65	12	KIAA0226L
1.85975e-69	1.66943	0.965	0.303	5.15504e-65	12	CPNE3
7.40246e-67	0.407089	0.412	0.035	2.05189e-62	12	CCSER1
5.33999e-66	1.37547	0.788	0.143	1.48019e-61	12	IDO1
3.61073e-63	0.322219	0.2	0.008	1.00086e-58	12	FBXO27
7.52425e-59	1.05792	0.706	0.138	2.08565e-54	12	RAB7B
3.96621e-57	0.356367	0.376	0.034	1.0994e-52	12	DGAT2
6.26784e-53	0.821665	0.682	0.14	1.73738e-48	12	TMEM14A
8.11952e-53	0.399571	0.435	0.051	2.25065e-48	12	PLCD1
5.35628e-52	0.358819	0.235	0.014	1.48471e-47	12	TCEA3
1.10072e-51	0.344327	0.329	0.029	3.0511e-47	12	SEMA7A
8.62293e-51	0.575403	0.518	0.077	2.39019e-46	12	SERPINF2
9.64703e-49	1.3175	0.553	0.091	2.67406e-44	12	TACSTD2
5.74502e-48	1.83875	0.976	0.605	1.59246e-43	12	CPVL
4.08941e-46	0.796208	0.659	0.137	1.13354e-41	12	NET1
4.70975e-45	1.33312	0.953	0.457	1.30549e-40	12	C1orf54
1.33963e-44	1.45602	1	0.785	3.71332e-40	12	SNX3
8.33168e-44	0.276848	0.224	0.015	2.30946e-39	12	PPM1J
9.56071e-43	0.521033	0.471	0.074	2.65013e-38	12	BATF3
3.9797e-42	0.260807	0.294	0.028	1.10313e-37	12	SLC24A4
4.38866e-42	1.34172	0.941	0.404	1.21649e-37	12	LGALS2
1.83761e-41	1.65009	0.588	0.124	5.09367e-37	12	S100B
2.21773e-41	1.40758	0.953	0.492	6.14733e-37	12	IRF8
7.75456e-41	0.759502	0.671	0.156	2.14949e-36	12	ICAM3
1.8245e-40	0.261447	0.2	0.013	5.05734e-36	12	BIK
1.20269e-39	1.20181	0.671	0.168	3.33373e-35	12	DUSP4
1.12743e-38	0.271162	0.212	0.016	3.12512e-34	12	CCDC122
1.66367e-38	0.814286	1	0.991	4.61151e-34	12	RPS23
1.46345e-37	0.933863	1	0.891	4.05655e-33	12	GSTP1
5.23222e-36	1.01305	1	0.967	1.45032e-31	12	ACTG1
3.10005e-35	0.929686	1	0.913	8.59304e-31	12	EEF1B2
2.7727e-34	0.892579	0.518	0.113	7.68564e-30	12	NAPSA
5.93881e-84	0.251801	0.17	0.002	1.64618e-79	13	LIFR
1.27906e-75	0.253629	0.113	0.001	3.54542e-71	13	MYCT1
2.3811e-74	0.578063	0.189	0.003	6.60017e-70	13	RAMP3
2.98089e-74	0.538822	0.189	0.003	8.26273e-70	13	EMCN
2.33469e-66	0.530809	0.264	0.009	6.47152e-62	13	ADAMTS1
1.13859e-65	0.438411	0.208	0.005	3.15606e-61	13	CLEC14A
2.85236e-58	0.411814	0.226	0.007	7.90645e-54	13	CD34
1.76218e-57	0.331086	0.132	0.002	4.8846e-53	13	CDH5
5.09347e-54	0.28014	0.151	0.003	1.41186e-49	13	SORBS2
6.56921e-52	0.835392	0.377	0.026	1.82092e-47	13	BCAM
6.50373e-49	0.312569	0.208	0.008	1.80277e-44	13	ARHGAP29
1.02243e-47	1.29972	0.302	0.018	2.83406e-43	13	ACKR1
1.3024e-45	0.414088	0.226	0.01	3.61013e-41	13	ESAM
1.42625e-43	0.329261	0.132	0.003	3.95341e-39	13	SOX17
3.20697e-43	1.14177	0.34	0.025	8.8894e-39	13	CAV1
1.04377e-40	0.725502	0.226	0.011	2.89323e-36	13	RAMP2
7.75945e-40	0.399462	0.113	0.002	2.15084e-35	13	IL33
3.4506e-39	1.59646	0.453	0.051	9.56471e-35	13	SPARCL1
5.54027e-39	0.3135	0.208	0.01	1.53571e-34	13	RBPMS
2.31472e-38	0.354407	0.208	0.01	6.41617e-34	13	MAP1B
2.52021e-38	0.258208	0.208	0.01	6.98577e-34	13	FSTL1
3.90726e-38	0.268932	0.151	0.005	1.08305e-33	13	SMOC2
5.22214e-38	0.27524	0.132	0.004	1.44752e-33	13	FZD4
4.90853e-37	0.255866	0.17	0.007	1.3606e-32	13	SNCG
4.5061e-36	0.667378	0.17	0.007	1.24904e-31	13	CLDN5
1.51696e-35	0.364144	0.189	0.009	4.20486e-31	13	NR2F2
3.30728e-35	0.257864	0.17	0.007	9.16744e-31	13	LAMA4
4.21248e-32	0.287354	0.113	0.003	1.16766e-27	13	LTBP1
1.56909e-31	0.411186	0.189	0.01	4.34935e-27	13	TINAGL1
2.13182e-31	0.78442	0.302	0.028	5.9092e-27	13	SPRY1
2.94662e-31	0.254453	0.132	0.005	8.16774e-27	13	ADAMTS4
1.87363e-30	0.882935	0.321	0.032	5.19352e-26	13	PLVAP
1.48118e-29	0.362441	0.189	0.011	4.10567e-25	13	ADCY4
3.30256e-29	0.346457	0.151	0.007	9.15437e-25	13	FRZB
7.16732e-29	0.754962	0.283	0.026	1.98671e-24	13	GNG11
3.84311e-28	1.25088	0.396	0.054	1.06527e-23	13	TIMP3
4.92167e-28	0.562486	0.189	0.012	1.36424e-23	13	SOD3
1.17824e-26	0.81687	0.396	0.057	3.26596e-22	13	PTRF
7.16899e-26	0.601498	0.189	0.013	1.98717e-21	13	AQP1
1.10131e-25	0.334227	0.132	0.006	3.05271e-21	13	C2orf40
1.26433e-25	0.706123	0.321	0.039	3.5046e-21	13	NNMT
1.6339e-25	0.278975	0.17	0.011	4.52901e-21	13	APOLD1
1.78496e-24	0.664935	0.377	0.054	4.94774e-20	13	CRIP2
1.81383e-24	0.679784	0.283	0.032	5.02777e-20	13	ADIRF
5.81603e-24	0.653428	0.17	0.011	1.61215e-19	13	VWF
2.45976e-23	0.545432	0.189	0.015	6.8182e-19	13	C10orf10
7.22712e-23	0.451715	0.264	0.029	2.00328e-18	13	LHFP
7.35723e-23	0.271768	0.17	0.012	2.03935e-18	13	CAV2
4.11677e-22	0.427145	0.302	0.038	1.14113e-17	13	SPTBN1
2.52516e-21	0.556011	0.208	0.02	6.99948e-17	13	HSPG2

## Sheet: Table S6
Table S6: Differentially expressed genes between FABP5+ macrophage population and remaining myeloid cells.
gene	p_val	avg_logFC	pct.1	pct.2	p_val_adj
FABP4	8.15344e-49	2.28471	0.187	0.037	2.26005e-44
MT1G	7.4468e-67	1.76981	0.279	0.061	2.06418e-62
SPP1	5.91902e-122	1.76228	0.711	0.266	1.64069e-117
FABP5	5.63968e-90	1.48168	0.875	0.619	1.56326e-85
CSTB	3.65616e-114	1.24696	0.949	0.857	1.01345e-109
CTSL	1.10491e-97	1.14596	0.932	0.65	3.0627e-93
MT1H	1.4528e-58	1.07778	0.138	0.014	4.02701e-54
MT1X	7.46613e-27	1.05109	0.517	0.305	2.06954e-22
GCHFR	7.19091e-104	1.03997	0.668	0.275	1.99325e-99
HMOX1	1.41461e-25	1.01761	0.772	0.579	3.92115e-21
IFI6	1.07442e-49	0.942387	0.883	0.672	2.97818e-45
PLIN2	3.20397e-59	0.929716	0.774	0.53	8.88108e-55
CTSD	1.57787e-96	0.901818	0.964	0.792	4.3737e-92
FTL	6.28244e-103	0.889484	1	0.999	1.74143e-98
ISG15	6.02818e-31	0.880666	0.821	0.646	1.67095e-26
CCL2	2.75463e-21	0.865714	0.53	0.358	7.63557e-17
CCL7	7.28916e-113	0.854004	0.292	0.036	2.02048e-108
MT2A	1.83455e-24	0.851825	0.891	0.748	5.08518e-20
APOC1	1.58469e-69	0.826349	0.906	0.627	4.39259e-65
LGALS3	3.79978e-73	0.824006	0.945	0.781	1.05326e-68
SDS	2.88508e-50	0.794127	0.602	0.314	7.99716e-46
FN1	1.7495e-29	0.71383	0.7	0.473	4.84945e-25
MT1E	8.39261e-40	0.711271	0.349	0.135	2.32635e-35
CTSB	1.54261e-86	0.701212	0.985	0.901	4.27597e-82
NUPR1	2.43295e-32	0.696755	0.615	0.368	6.74389e-28
MARCO	3.77406e-40	0.691686	0.449	0.206	1.04613e-35
CD36	2.37812e-36	0.684675	0.425	0.196	6.59192e-32
RNASE1	6.43445e-57	0.668565	0.74	0.379	1.78357e-52
PLA2G7	2.92853e-40	0.64695	0.594	0.335	8.11759e-36
CCL8	2.95157e-13	0.61612	0.287	0.163	8.18145e-09
CHI3L1	3.10867e-15	0.609412	0.228	0.11	8.61693e-11
MT1F	5.16409e-53	0.598858	0.364	0.121	1.43143e-48
CD63	3.57144e-59	0.593487	0.962	0.875	9.89967e-55
LPL	4.50074e-70	0.572117	0.274	0.055	1.24756e-65
ACP5	3.57934e-51	0.555258	0.823	0.549	9.92158e-47
GSTO1	5.8038e-60	0.551171	0.881	0.7	1.60876e-55
LIPA	4.7065e-25	0.550093	0.725	0.535	1.3046e-20
SLC11A1	3.12558e-72	0.549283	0.706	0.328	8.6638e-68
IFI27	3.47739e-18	0.548856	0.657	0.493	9.63899e-14
GPNMB	3.76221e-66	0.541956	0.845	0.47	1.04285e-61
SDC2	7.45922e-77	0.536941	0.357	0.087	2.06762e-72
ATP6V1F	3.97478e-76	0.527502	0.934	0.832	1.10177e-71
TREM2	1.60035e-28	0.518409	0.726	0.499	4.43602e-24
CYP27A1	2.44967e-46	0.514344	0.498	0.227	6.79024e-42
FTH1	9.51569e-42	0.511536	1	0.999	2.63765e-37
APOE	5.61139e-42	0.510822	0.913	0.653	1.55542e-37
CD9	9.16088e-37	0.510811	0.825	0.61	2.5393e-32
CD68	4.03505e-45	0.505989	0.947	0.844	1.11848e-40
LGMN	8.38978e-38	0.504526	0.781	0.528	2.32556e-33
LGALS1	4.93821e-49	0.503978	0.955	0.907	1.36882e-44
MMP7	3.11893e-16	0.502954	0.079	0.019	8.64536e-12
APLP2	1.59026e-49	0.498941	0.881	0.655	4.40804e-45
SLC39A8	2.73716e-36	0.489401	0.438	0.212	7.58713e-32
HAMP	8.21032e-27	0.47973	0.309	0.132	2.27582e-22
MT1M	2.7813e-26	0.478483	0.094	0.017	7.70948e-22
ME2	6.54002e-34	0.471094	0.555	0.335	1.81283e-29
RPS27L	2.54274e-43	0.465512	0.887	0.719	7.04822e-39
TGFBI	4.37494e-22	0.464925	0.766	0.619	1.21269e-17
MIF	1.45534e-17	0.459064	0.8	0.686	4.03407e-13
S100A11	6.57275e-72	0.458905	0.996	0.972	1.8219e-67
ALDOA	2.60884e-46	0.454327	0.934	0.866	7.23144e-42
IL1RN	5.89462e-19	0.449499	0.515	0.329	1.63393e-14
LHFPL2	2.444e-57	0.448956	0.674	0.351	6.77452e-53
RMDN3	2.66601e-41	0.447913	0.487	0.253	7.38991e-37
SH3BGRL3	2.81756e-46	0.441048	0.975	0.956	7.80998e-42
BRI3	1.83729e-36	0.439892	0.728	0.465	5.09279e-32
SCARB2	9.34678e-42	0.437798	0.696	0.46	2.59083e-37
RSAD2	1.40748e-31	0.43678	0.402	0.187	3.9014e-27
MGLL	5.78999e-39	0.435974	0.513	0.259	1.60493e-34
ANXA2	1.04891e-46	0.434839	0.953	0.873	2.90747e-42
GAPDH	6.92192e-36	0.424651	0.992	0.981	1.91869e-31
NOP10	5.71221e-45	0.424648	0.842	0.673	1.58337e-40
S100A10	5.50414e-34	0.420426	0.964	0.905	1.52569e-29
MSR1	7.27787e-33	0.420006	0.732	0.495	2.01735e-28
LAPTM5	1.76096e-58	0.418146	0.977	0.938	4.88121e-54
S100A6	2.46278e-41	0.414644	0.985	0.918	6.82658e-37
LY6E	4.08849e-23	0.414013	0.855	0.713	1.13329e-18
PKM	5.091e-45	0.411883	0.928	0.817	1.41117e-40
VIM	2.29327e-40	0.409466	0.996	0.973	6.3567e-36
IFIT1	1.3079e-21	0.409403	0.385	0.207	3.62536e-17
ADAM8	8.91735e-27	0.409157	0.542	0.328	2.4718e-22
GLUL	5.42178e-33	0.408551	0.962	0.827	1.50286e-28
BCAP31	7.07468e-35	0.40421	0.8	0.644	1.96103e-30
PDXK	1.9338e-43	0.401746	0.608	0.341	5.36031e-39
RALA	1.31375e-30	0.40126	0.709	0.483	3.64159e-26
PPDPF	1.94129e-26	0.399614	0.883	0.775	5.38106e-22
TPM4	1.55149e-29	0.399073	0.84	0.704	4.30058e-25
AQP9	6.28498e-82	0.396602	0.502	0.153	1.74213e-77
FBP1	2.33185e-23	0.395237	0.655	0.469	6.46366e-19
NR1H3	1.99878e-30	0.394287	0.574	0.325	5.54041e-26
ST14	2.69446e-47	0.388985	0.528	0.251	7.46877e-43
MGST1	2.04966e-27	0.387105	0.349	0.158	5.68145e-23
IFIT3	4.25831e-31	0.385014	0.549	0.302	1.18036e-26
ALCAM	8.6357e-23	0.383506	0.583	0.384	2.39373e-18
MFSD12	2.61088e-48	0.382583	0.57	0.285	7.2371e-44
EMP3	1.64749e-28	0.37434	0.896	0.777	4.56668e-24
NMB	1.27274e-19	0.373748	0.226	0.096	3.5279e-15
LAMP1	3.64863e-34	0.373288	0.798	0.564	1.01136e-29
MGST3	7.12832e-30	0.372073	0.821	0.678	1.9759e-25
CYSTM1	1.43133e-32	0.368687	0.675	0.448	3.96749e-28
TGM2	2.04509e-44	0.366812	0.409	0.163	5.66879e-40
LDHA	3.70914e-17	0.364887	0.879	0.77	1.02814e-12
MMP9	3.94123e-12	0.364392	0.477	0.33	1.09247e-07
LINC01272	5.6624e-46	0.363466	0.572	0.278	1.56956e-41
FNDC3B	5.22403e-32	0.36318	0.626	0.388	1.44805e-27
FPR3	7.59346e-28	0.36304	0.753	0.522	2.10483e-23
CD82	2.2163e-37	0.362085	0.553	0.303	6.14337e-33
PLD3	1.2932e-26	0.355564	0.8	0.609	3.58461e-22
CTSZ	2.07924e-28	0.355532	0.915	0.79	5.76344e-24
GM2A	3.04719e-26	0.350583	0.657	0.443	8.4465e-22
VAT1	1.86186e-43	0.34957	0.579	0.303	5.16088e-39
ANXA5	7.19346e-34	0.349427	0.934	0.842	1.99395e-29
CD164	5.89478e-14	0.349094	0.715	0.594	1.63397e-09
NCEH1	4.31062e-46	0.346733	0.496	0.233	1.19486e-41
SCD	3.49606e-42	0.346509	0.445	0.192	9.69073e-38
CD52	2.22253e-14	0.344403	0.615	0.46	6.16063e-10
TIMP2	2.87231e-35	0.34429	0.711	0.436	7.96175e-31
RAB13	7.2661e-30	0.343659	0.685	0.451	2.01409e-25
CALM3	6.16418e-23	0.342576	0.772	0.6	1.70865e-18
FLNA	6.86942e-24	0.340946	0.719	0.529	1.90413e-19
MPP1	8.45714e-31	0.338602	0.728	0.491	2.34423e-26
HCST	3.54749e-10	0.33455	0.796	0.673	9.83328e-06
SLC43A3	6.5851e-39	0.333495	0.604	0.337	1.82532e-34
HM13	5.08149e-28	0.321901	0.774	0.584	1.40854e-23
CALM1	1.2847e-27	0.321877	0.94	0.837	3.56107e-23
GLIPR2	9.18482e-31	0.320431	0.732	0.503	2.54594e-26
ACP2	1.21223e-29	0.319162	0.617	0.382	3.36019e-25
PSMA7	2.78879e-26	0.319094	0.909	0.818	7.73025e-22
ENO1	7.22394e-25	0.318709	0.896	0.802	2.0024e-20
CD81	7.98301e-26	0.318218	0.8	0.563	2.21281e-21
BLVRB	4.08693e-13	0.31719	0.713	0.567	1.13286e-08
SCCPDH	3.40077e-40	0.316572	0.457	0.214	9.4266e-36
TIMP3	1.48955e-11	0.31647	0.121	0.049	4.12888e-07
CCL18	2.42154e-20	0.315709	0.294	0.139	6.71228e-16
SDSL	4.54098e-22	0.312904	0.511	0.321	1.25871e-17
FDX1	4.71023e-18	0.311686	0.545	0.38	1.30563e-13
HEXB	1.27728e-20	0.310941	0.774	0.617	3.54049e-16
HSP90B1	4.47318e-19	0.310788	0.875	0.754	1.23992e-14
BNIP3	1.09192e-26	0.309321	0.372	0.18	3.02669e-22
VMO1	9.08978e-09	0.306782	0.409	0.286	0.000251959
CREG1	1.00887e-24	0.306301	0.808	0.626	2.7965e-20
CLEC5A	1.24527e-28	0.30465	0.408	0.194	3.45177e-24
MATK	1.04739e-67	0.303378	0.262	0.052	2.90327e-63
ASAH1	5.12912e-24	0.302053	0.875	0.724	1.42174e-19
TDP2	2.16236e-39	0.29968	0.404	0.172	5.99386e-35
GDF15	6.61135e-33	0.299121	0.142	0.03	1.8326e-28
IFIT2	4.28584e-09	0.299034	0.417	0.3	0.000118799
ATP6V0B	4.36295e-23	0.298421	0.896	0.825	1.20936e-18
UPP1	4.76648e-23	0.295489	0.738	0.527	1.32122e-18
MX1	1.27286e-16	0.294163	0.636	0.458	3.52823e-12
SEPW1	1.52717e-18	0.293166	0.779	0.637	4.23317e-14
RGCC	2.25596e-11	0.292457	0.617	0.453	6.25329e-07
BCAT1	1.21987e-32	0.292168	0.521	0.282	3.38135e-28
MS4A4A	4.9308e-20	0.291171	0.668	0.464	1.36677e-15
MMP19	3.13102e-25	0.2906	0.557	0.317	8.67886e-21
CHCHD10	4.19313e-16	0.28989	0.84	0.704	1.16229e-11
C20orf24	3.44814e-22	0.287423	0.711	0.55	9.5579e-18
TCEB1	8.66612e-26	0.286358	0.781	0.591	2.40216e-21
CAPG	1.05725e-20	0.286105	0.887	0.787	2.93058e-16
TCIRG1	5.3354e-23	0.285442	0.691	0.51	1.47892e-18
TXNDC17	3.15155e-27	0.283851	0.717	0.501	8.73577e-23
IL4I1	1.22255e-19	0.282717	0.681	0.468	3.38878e-15
TTYH3	1.36216e-25	0.28085	0.547	0.323	3.77578e-21
NRP1	3.03963e-30	0.280787	0.494	0.263	8.42555e-26
ANPEP	9.72303e-30	0.277303	0.506	0.274	2.69513e-25
CTSA	4.38583e-21	0.276702	0.749	0.58	1.21571e-16
SH3GLB1	2.1832e-24	0.275879	0.677	0.475	6.0516e-20
MYL6	6.67492e-28	0.27577	0.975	0.964	1.85022e-23
GRB2	1.54382e-22	0.274212	0.849	0.73	4.27932e-18
ERO1A	1.72854e-27	0.269207	0.455	0.243	4.79133e-23
TM4SF19	4.22337e-90	0.268919	0.162	0.01	1.17068e-85
POR	3.36085e-21	0.26831	0.385	0.209	9.31593e-17
NGFRAP1	6.15324e-22	0.267223	0.3	0.141	1.70562e-17
DRAM1	3.10614e-21	0.266518	0.583	0.378	8.60991e-17
FAM20C	5.82323e-40	0.266008	0.345	0.132	1.61414e-35
CALR	1.17794e-16	0.26369	0.917	0.819	3.26513e-12
CORO1C	9.79089e-27	0.261724	0.609	0.387	2.71394e-22
CNIH4	1.49533e-21	0.261338	0.543	0.346	4.1449e-17
LRPAP1	4.45061e-17	0.261304	0.677	0.534	1.23366e-12
CD151	1.49062e-25	0.26046	0.632	0.421	4.13184e-21
DAB2	3.46429e-31	0.26027	0.74	0.468	9.60267e-27
SQRDL	8.64603e-22	0.259904	0.564	0.347	2.39659e-17
CXXC5	1.72308e-36	0.258347	0.398	0.172	4.7762e-32
ANGPTL4	3.31622e-19	0.258231	0.117	0.033	9.19223e-15
HK2	5.86918e-31	0.258015	0.287	0.108	1.62688e-26
MYDGF	5.82507e-17	0.25714	0.77	0.653	1.61465e-12
ITGB1	1.72543e-18	0.256923	0.698	0.526	4.78273e-14
HSD3B7	2.76714e-35	0.256885	0.4	0.181	7.67023e-31
RAB42	2.56337e-26	0.256586	0.302	0.131	7.10542e-22
CD99	4.59324e-17	0.256131	0.734	0.609	1.2732e-12
EMP1	3.2767e-41	0.256083	0.381	0.145	9.08269e-37
IRAK1	1.84413e-41	0.255286	0.449	0.202	5.11176e-37
HS3ST1	6.92512e-25	0.253974	0.321	0.145	1.91957e-20
IGF2R	5.93468e-25	0.253559	0.451	0.248	1.64503e-20
ACADVL	1.0593e-17	0.253375	0.662	0.497	2.93626e-13
BLOC1S2	8.43294e-17	0.252249	0.57	0.403	2.33753e-12
SOAT1	7.71551e-21	0.250743	0.515	0.328	2.13866e-16
H3F3A	8.79741e-13	-0.250427	0.966	0.967	2.43855e-08
EEF1D	1.46456e-16	-0.250585	0.887	0.899	4.0596e-12
RPL22	3.34412e-17	-0.250602	0.94	0.954	9.26956e-13
GCA	1.45846e-07	-0.251714	0.358	0.436	0.00404271
PCBP2	2.0218e-11	-0.251968	0.849	0.837	5.60422e-07
CLNS1A	3.86272e-10	-0.252391	0.443	0.515	1.07071e-05
RPL41	2.15782e-15	-0.254073	0.979	0.986	5.98126e-11
RPL9	7.66129e-17	-0.254348	0.981	0.976	2.12363e-12
IGSF6	3.78016e-09	-0.2553	0.658	0.694	0.000104782
METTL9	2.4462e-10	-0.257064	0.281	0.399	6.78062e-06
MAN2B1	1.60893e-08	-0.257373	0.36	0.446	0.00044598
SERPINA1	7.05059e-08	-0.2587	0.7	0.766	0.00195435
REL	2.44697e-08	-0.260559	0.702	0.738	0.000678274
RPL37	2.90463e-19	-0.261132	0.968	0.973	8.05135e-15
CYTIP	1.89595e-07	-0.261288	0.343	0.438	0.00525539
PAK1	8.07274e-08	-0.262965	0.432	0.497	0.00223768
SNAP23	3.73026e-11	-0.264432	0.374	0.472	1.03399e-06
PRCP	2.50777e-11	-0.267206	0.464	0.559	6.95129e-07
ARL5A	1.04997e-09	-0.267864	0.475	0.557	2.91042e-05
CCNI	1.1999e-13	-0.268058	0.847	0.852	3.32601e-09
AP1S2	5.33449e-08	-0.270136	0.672	0.691	0.00147867
GAPT	1.10439e-12	-0.270547	0.081	0.203	3.06125e-08
AIF1	6.56268e-17	-0.273056	0.93	0.936	1.81911e-12
RPL19	3.47007e-25	-0.274653	0.987	0.994	9.61869e-21
NACA	1.17023e-22	-0.277123	0.953	0.966	3.24376e-18
CSRNP1	5.95528e-09	-0.278781	0.37	0.46	0.000165074
RPS7	7.70584e-20	-0.281006	0.968	0.978	2.13598e-15
RPS5	2.76976e-18	-0.281484	0.94	0.957	7.67748e-14
P2RY13	3.59439e-21	-0.283498	0.058	0.233	9.96329e-17
PDE4B	1.37986e-09	-0.284436	0.417	0.515	3.82483e-05
MNDA	1.91176e-07	-0.285112	0.655	0.69	0.0052992
DDX5	6.81303e-17	-0.286332	0.847	0.875	1.8885e-12
SMAP2	4.16752e-09	-0.286892	0.342	0.435	0.000115519
POU2F2	1.23816e-10	-0.287259	0.162	0.285	3.43206e-06
RPS11	6.7128e-08	-0.287446	0.953	0.935	0.00186072
RPL29	2.86591e-22	-0.291912	0.964	0.975	7.94402e-18
LITAF	8.46926e-12	-0.292437	0.811	0.842	2.34759e-07
RPL14	1.41825e-25	-0.295852	0.968	0.97	3.93123e-21
RGS10	1.01144e-18	-0.298155	0.789	0.805	2.80361e-14
RPL7A	4.57496e-27	-0.29836	0.97	0.976	1.26813e-22
RARRES3	8.54745e-11	-0.29978	0.466	0.559	2.36927e-06
RPL15	5.8042e-30	-0.300485	0.985	0.985	1.60886e-25
RPS18	4.47394e-19	-0.301999	0.972	0.99	1.24013e-14
RPL13	4.67385e-25	-0.303416	0.991	0.986	1.29554e-20
NFKBID	2.12903e-09	-0.305552	0.342	0.431	5.90146e-05
HNRNPA2B1	1.05373e-20	-0.306037	0.86	0.89	2.92085e-16
RPS3	2.58598e-29	-0.308631	0.979	0.988	7.16808e-25
MEF2C	1.31956e-13	-0.309747	0.292	0.438	3.6577e-09
SUB1	4.4374e-14	-0.311407	0.84	0.824	1.23e-09
RPS27A	2.38749e-34	-0.313156	0.991	0.991	6.61788e-30
NFKBIA	1.72796e-11	-0.313462	0.879	0.911	4.78972e-07
RPL6	1.36581e-21	-0.31442	0.962	0.971	3.78588e-17
EEF1B2	6.2447e-22	-0.314508	0.896	0.917	1.73097e-17
KDM6B	3.54399e-07	-0.316472	0.472	0.54	0.0098236
FOSB	4.31304e-08	-0.31753	0.709	0.76	0.00119553
CLEC4A	3.39291e-14	-0.321824	0.326	0.456	9.4048e-10
HCLS1	8.60068e-17	-0.323162	0.683	0.726	2.38402e-12
RPS25	1.09268e-32	-0.326824	0.957	0.977	3.0288e-28
ZFP36L1	3.42707e-11	-0.327157	0.791	0.812	9.49948e-07
RPL32	2.16581e-28	-0.329644	0.985	0.991	6.0034e-24
EIF3E	2.79961e-16	-0.330384	0.674	0.732	7.76024e-12
RASSF4	3.33939e-12	-0.331143	0.542	0.632	9.25646e-08
RPS6	3.27377e-24	-0.334044	0.975	0.983	9.07457e-20
CSF2RA	1.28781e-13	-0.334269	0.334	0.456	3.56967e-09
RPL10A	2.6474e-18	-0.335941	0.932	0.941	7.33834e-14
RPS8	1.99651e-29	-0.338792	0.979	0.989	5.53414e-25
RPS9	1.32323e-36	-0.34032	0.977	0.981	3.66786e-32
H3F3B	1.17109e-22	-0.343319	0.977	0.978	3.24616e-18
RPL18A	7.11929e-25	-0.345324	0.97	0.983	1.9734e-20
PABPC1	2.50163e-24	-0.345339	0.917	0.927	6.93428e-20
PNRC1	2.40826e-21	-0.345369	0.8	0.867	6.67545e-17
SERPINB9	3.46692e-13	-0.345679	0.294	0.431	9.60997e-09
RPS14	6.07807e-35	-0.349459	0.983	0.99	1.68478e-30
IER3	8.6056e-09	-0.350696	0.704	0.745	0.000238538
FPR1	9.99586e-12	-0.354281	0.317	0.439	2.77075e-07
GNB2L1	4.38328e-36	-0.355399	0.934	0.961	1.215e-31
NAAA	9.70139e-18	-0.359757	0.328	0.47	2.68913e-13
EIF3L	5.33936e-14	-0.363044	0.596	0.653	1.48002e-09
RPL4	1.86232e-25	-0.366653	0.909	0.924	5.16218e-21
RPL11	6.88828e-41	-0.366999	0.985	0.992	1.90936e-36
TPT1	1.14956e-42	-0.367394	0.992	0.994	3.18648e-38
IRF1	2.125e-09	-0.368736	0.566	0.633	5.89028e-05
RPL35A	7.11442e-30	-0.368757	0.96	0.975	1.97205e-25
RPL31	7.3866e-08	-0.369216	0.904	0.901	0.00204749
AOAH	9.66934e-21	-0.372834	0.234	0.415	2.68024e-16
RPL23A	7.62038e-23	-0.373046	0.96	0.959	2.11229e-18
MCL1	9.39437e-20	-0.373724	0.832	0.866	2.60403e-15
STK17B	5.19243e-14	-0.374543	0.328	0.462	1.43929e-09
SLC25A6	1.22863e-21	-0.376945	0.843	0.871	3.40563e-17
HNRNPA1	2.95415e-27	-0.377487	0.857	0.896	8.1886e-23
RPS15A	1.83753e-31	-0.37772	0.977	0.984	5.09345e-27
SERPINF1	2.49934e-18	-0.385505	0.362	0.53	6.92793e-14
NAMPT	4.33286e-11	-0.387261	0.757	0.798	1.20102e-06
EIF1	4.73792e-29	-0.38827	0.96	0.974	1.31331e-24
RPS24	1.17614e-41	-0.388502	0.987	0.991	3.26015e-37
RPL30	3.68872e-46	-0.389928	0.985	0.99	1.02248e-41
ITM2B	6.46126e-21	-0.391716	0.943	0.936	1.791e-16
KLF4	1.46004e-09	-0.393625	0.598	0.666	4.04709e-05
LIMD2	8.21371e-15	-0.395051	0.489	0.589	2.27676e-10
RPL5	4.90239e-36	-0.397679	0.945	0.956	1.35889e-31
NR4A3	5.22638e-17	-0.402123	0.449	0.577	1.4487e-12
RPL10	1.52041e-48	-0.404003	0.989	0.996	4.21444e-44
RPS27	9.06607e-39	-0.405693	0.977	0.988	2.51303e-34
RPL3	2.98951e-44	-0.414057	0.942	0.971	8.28661e-40
GADD45B	1.00587e-07	-0.41552	0.775	0.771	0.00278817
RPS13	1.10905e-44	-0.416578	0.96	0.985	3.07417e-40
F13A1	2.71745e-21	-0.417133	0.042	0.212	7.53251e-17
TSC22D3	1.50754e-08	-0.418657	0.677	0.703	0.000417876
CEBPD	3.0527e-14	-0.419978	0.519	0.61	8.46177e-10
IDO1	1.4891e-07	-0.420698	0.081	0.164	0.00412763
ZFP36L2	1.01788e-09	-0.421248	0.804	0.789	2.82145e-05
RPS23	5.94402e-45	-0.423928	0.983	0.993	1.64762e-40
HLA-DQB2	1.1585e-09	-0.427471	0.126	0.235	3.21126e-05
HLA-DMB	3.58673e-30	-0.429522	0.7	0.785	9.94205e-26
C10orf54	2.55095e-19	-0.429659	0.451	0.593	7.07097e-15
CFP	4.82528e-15	-0.440064	0.051	0.183	1.33752e-10
EEF1A1	9.40223e-59	-0.444846	0.998	0.997	2.60621e-54
RPS3A	7.43131e-47	-0.448359	0.981	0.987	2.05989e-42
RPS4X	1.4951e-54	-0.45019	0.97	0.99	4.14426e-50
LST1	2.39098e-18	-0.452165	0.813	0.833	6.62756e-14
RPL7	3.33123e-09	-0.453438	0.904	0.91	9.23383e-05
FAM26F	7.4747e-17	-0.45866	0.621	0.702	2.07191e-12
RPL34	7.20468e-40	-0.459713	0.974	0.985	1.99707e-35
CD1E	1.47058e-14	-0.467015	0.011	0.121	4.07629e-10
RPL26	2.31449e-14	-0.470092	0.934	0.927	6.41554e-10
RPL21	1.13723e-19	-0.472118	0.97	0.961	3.15227e-15
CD1C	9.1632e-13	-0.472543	0.019	0.12	2.53995e-08
NR4A2	5.66279e-14	-0.475296	0.715	0.762	1.56967e-09
IER2	1.51144e-21	-0.4877	0.679	0.793	4.18957e-17
NR4A1	3.33515e-14	-0.48889	0.555	0.653	9.24471e-10
FCER1A	3.93808e-15	-0.489324	0.004	0.112	1.0916e-10
CD83	4.19792e-13	-0.491654	0.755	0.775	1.16362e-08
PLD4	1.89454e-19	-0.493004	0.092	0.265	5.25149e-15
FOLR2	3.75263e-08	-0.493511	0.125	0.215	0.00104019
HLA-DMA	1.95001e-49	-0.500778	0.842	0.888	5.40522e-45
INSIG1	6.16097e-11	-0.505164	0.425	0.525	1.70776e-06
NLRP3	7.10865e-17	-0.505598	0.202	0.37	1.97045e-12
DUSP1	1.64916e-24	-0.505894	0.917	0.933	4.57132e-20
FGL2	4.48349e-32	-0.506757	0.655	0.78	1.24278e-27
COTL1	1.381e-24	-0.520326	0.883	0.898	3.82798e-20
PLAC8	9.07947e-15	-0.523845	0.038	0.162	2.51674e-10
CPVL	1.12582e-15	-0.529018	0.536	0.622	3.12067e-11
BTG2	3.52421e-24	-0.554447	0.502	0.634	9.76876e-20
CST3	4.60441e-37	-0.554709	0.994	0.983	1.2763e-32
PPA1	2.25792e-19	-0.56539	0.538	0.625	6.25874e-15
JUNB	1.85277e-33	-0.568994	0.862	0.906	5.1357e-29
LYZ	6.03138e-17	-0.571847	0.938	0.924	1.67184e-12
HLA-DRB5	6.94171e-19	-0.575795	0.9	0.888	1.92417e-14
CXCR4	6.35246e-15	-0.578284	0.572	0.669	1.76084e-10
JAML	3.11269e-35	-0.587433	0.123	0.377	8.62805e-31
CD74	1.38217e-47	-0.590343	0.998	0.995	3.83123e-43
HERPUD1	2.84572e-24	-0.590962	0.74	0.796	7.88804e-20
CLEC10A	5.82719e-23	-0.591574	0.106	0.304	1.61524e-18
SLC40A1	2.67456e-21	-0.596146	0.077	0.254	7.41361e-17
MS4A6A	2.97558e-44	-0.602216	0.708	0.832	8.248e-40
FOS	5.35074e-21	-0.621	0.906	0.926	1.48317e-16
ZFP36	7.85961e-31	-0.626157	0.872	0.913	2.17861e-26
HLA-DRB1	1.61926e-52	-0.642645	0.951	0.966	4.48843e-48
HLA-DRA	3.91874e-65	-0.655059	0.992	0.994	1.08623e-60
HLA-DQA2	2.39906e-11	-0.712434	0.43	0.528	6.64995e-07
HLA-DQA1	3.34314e-55	-0.729048	0.851	0.909	9.26685e-51
HLA-DPA1	1.65854e-75	-0.737617	0.97	0.965	4.5973e-71
S100A8	1.03745e-14	-0.746356	0.523	0.308	2.87571e-10
HLA-DQB1	1.62702e-56	-0.754607	0.87	0.917	4.50995e-52
IL1B	3.28583e-13	-0.764521	0.353	0.5	9.108e-09
HLA-DPB1	1.45788e-85	-0.775513	0.962	0.965	4.0411e-81
BIRC3	9.57546e-19	-0.803991	0.251	0.429	2.65422e-14
S100A9	1.6948e-23	-0.81175	0.745	0.469	4.69781e-19
LGALS2	3.32085e-39	-0.884508	0.162	0.447	9.20507e-35

## Sheet: Table S7
Table S7: Top 50 up-regulated genes corresponding to different mesenchymal cells subsets.
p_val	avg_logFC	pct.1	pct.2	p_val_adj	cluster	gene
0	2.35484	0.638	0.189	0	0	MMP11
0	2.22747	0.972	0.672	0	0	COL1A1
0	2.11344	0.865	0.257	0	0	POSTN
0	1.93175	0.973	0.717	0	0	COL1A2
0	1.92458	0.97	0.615	0	0	COL3A1
0	1.87996	0.899	0.246	0	0	CTHRC1
0	1.65763	0.931	0.559	0	0	FN1
0	1.60534	0.946	0.35	0	0	SFRP2
0	1.54457	0.432	0.04	0	0	COMP
0	1.49825	0.977	0.448	0	0	LUM
0	1.48603	0.912	0.349	0	0	VCAN
0	1.47442	0.661	0.054	0	0	COL10A1
0	1.44953	0.774	0.175	0	0	MFAP2
0	1.38827	0.637	0.093	0	0	COL8A1
0	1.36427	0.946	0.439	0	0	COL6A3
0	1.36378	0.806	0.229	0	0	COL5A1
0	1.34175	0.891	0.444	0	0	COL5A2
0	1.33192	0.692	0.232	0	0	ASPN
0	1.30332	0.753	0.284	0	0	COL12A1
0	1.28097	0.981	0.899	0	0	SPARC
0	1.2683	0.377	0.029	0	0	COL11A1
0	1.25072	0.495	0.097	0	0	CILP
0	1.21695	0.921	0.589	0	0	AEBP1
0	1.20223	0.521	0.046	0	0	SDC1
0	1.15731	0.761	0.222	0	0	THBS2
0	1.11297	0.604	0.134	0	0	INHBA
0	1.10001	0.775	0.212	0	0	MXRA5
0	1.09797	0.542	0.141	0	0	HTRA3
0	1.07978	0.803	0.344	0	0	HTRA1
0	1.06834	0.871	0.313	0	0	MMP2
0	1.06147	0.75	0.318	0	0	MMP14
0	1.03667	0.935	0.652	0	0	COL6A1
0	1.03051	0.585	0.19	0	0	SULF1
0	1.01381	0.816	0.405	0	0	PPIC
0	0.992363	0.548	0.097	0	0	ITGBL1
0	0.984287	0.724	0.174	0	0	FAP
0	0.975711	0.769	0.241	0	0	FBLN2
0	0.960051	0.758	0.286	0	0	FBN1
0	0.951484	0.926	0.454	0	0	CTSK
0	0.948936	0.899	0.52	0	0	MXRA8
0	0.9442	0.636	0.176	0	0	LOXL1
0	0.925162	0.746	0.251	0	0	CDH11
0	0.920376	0.712	0.245	0	0	CERCAM
0	0.911207	0.659	0.175	0	0	ADAM12
0	0.903916	0.838	0.496	0	0	CTSB
0	0.883787	0.684	0.28	0	0	ANTXR1
0	0.876174	0.496	0.103	0	0	MFAP5
0	0.853357	0.946	0.812	0	0	BGN
0	0.848957	0.702	0.179	0	0	PLXDC2
0	0.848672	0.86	0.465	0	0	TIMP2
0	0.84718	0.939	0.774	0	0	CD99
0	0.841176	0.951	0.768	0	0	COL6A2
0	0.840056	0.483	0.076	0	0	DIO2
0	0.807887	0.834	0.428	0	0	FSTL1
0	0.804174	0.65	0.227	0	0	CHPF
0	0.783293	0.782	0.347	0	0	CLEC11A
0	0.782859	0.355	0.04	0	0	LAMP5
0	0.755148	0.626	0.163	0	0	S100A16
0	0.73061	0.986	0.956	0	0	LGALS1
0	0.730086	0.369	0.052	0	0	MATN3
0	0.716602	0.707	0.297	0	0	RCN3
0	0.715172	0.318	0.025	0	0	GJB2
0	0.701225	0.511	0.104	0	0	SULF2
0	0.697086	0.418	0.033	0	0	LRRC15
0	0.675851	0.505	0.104	0	0	LOX
0	0.672869	0.608	0.171	0	0	DPYSL3
0	0.666589	0.507	0.128	0	0	PTK7
0	0.659076	0.619	0.196	0	0	MRC2
0	0.649765	0.357	0.039	0	0	FNDC1
0	0.614344	0.981	0.556	0	0	DCN
0	0.613575	0.527	0.134	0	0	KDELR3
0	0.587316	0.384	0.053	0	0	ITGA11
0	0.570169	0.353	0.026	0	0	PLPP4
0	0.530459	0.418	0.044	0	0	PODNL1
0	0.527608	0.413	0.069	0	0	PYCR1
0	0.414078	0.327	0.031	0	0	P4HA3
0	1.83437	0.791	0.133	0	1	MYH11
0	1.80775	0.711	0.083	0	1	RERGL
0	1.72634	0.68	0.115	0	1	SORBS2
0	1.55347	0.798	0.206	0	1	BCAM
0	1.44422	0.988	0.509	0	1	ADIRF
0	1.41609	0.733	0.151	0	1	PLN
0	1.31099	0.983	0.801	0	1	DSTN
0	1.23742	0.996	0.781	0	1	TAGLN
0	1.22222	0.844	0.43	0	1	CRYAB
0	1.17393	0.997	0.866	0	1	MYL9
0	1.16063	0.791	0.264	0	1	PPP1R14A
0	1.16054	0.977	0.704	0	1	ACTA2
0	1.1195	0.522	0.127	0	1	SNCG
0	1.10336	0.978	0.812	0	1	TPM2
0	1.04747	0.799	0.368	0	1	PHLDA2
0	1.03227	0.866	0.408	0	1	CSRP2
0	1.02666	0.866	0.436	0	1	CRIP2
0	1.0018	0.733	0.186	0	1	NTRK2
0	0.995716	0.439	0.07	0	1	ACTG2
0	0.986928	0.769	0.254	0	1	PTP4A3
0	0.96089	0.971	0.76	0	1	S100A4
0	0.932421	0.846	0.277	0	1	TINAGL1
0	0.904487	0.8	0.257	0	1	MCAM
0	0.846101	0.966	0.62	0	1	CAV1
0	0.794762	0.517	0.082	0	1	CASQ2
0	0.644287	0.385	0.056	0	1	KCNAB1
0	0.641839	1	0.98	0	1	PTMA
1.06701e-297	0.818648	0.532	0.128	2.95764e-293	1	WFDC1
2.734e-296	0.768002	0.991	0.87	7.57838e-292	1	SPARCL1
5.29424e-295	0.922906	0.712	0.296	1.46751e-290	1	NET1
8.71903e-293	0.61807	0.392	0.063	2.41683e-288	1	SGCA
1.62407e-289	0.762024	0.611	0.201	4.50176e-285	1	RCAN2
2.38828e-278	0.820198	0.702	0.269	6.62008e-274	1	EFHD1
7.55486e-266	0.799797	0.813	0.433	2.09413e-261	1	LBH
9.48729e-266	0.835127	0.917	0.669	2.62978e-261	1	TSC22D1
3.89005e-265	0.716976	0.943	0.67	1.07828e-260	1	SOD3
2.30917e-261	1.37733	0.729	0.34	6.40078e-257	1	MT1M
4.31724e-260	0.554413	0.994	0.947	1.1967e-255	1	MYL6
7.01009e-250	0.77209	0.671	0.273	1.94313e-245	1	C1QTNF1
8.8577e-249	0.642314	0.53	0.151	2.45527e-244	1	GPRC5C
2.18979e-245	0.765302	0.78	0.39	6.06987e-241	1	MYLK
3.5608e-242	0.790931	0.556	0.178	9.87018e-238	1	MAP3K7CL
8.32547e-242	0.889655	0.947	0.767	2.30774e-237	1	GADD45B
2.23421e-239	0.886972	0.878	0.596	6.193e-235	1	ATF3
2.70282e-239	0.880051	0.759	0.387	7.49195e-235	1	ADAMTS1
9.37842e-234	0.717813	0.739	0.344	2.59961e-229	1	CD9
7.1186e-229	1.127	0.886	0.611	1.9732e-224	1	CDKN1A
3.13299e-228	0.886825	0.856	0.56	8.68432e-224	1	BTG2
1.08902e-226	0.732532	0.702	0.35	3.01866e-222	1	CAV2
1.66225e-225	0.694451	0.411	0.103	4.60759e-221	1	RBPMS2
0	1.85049	0.937	0.402	0	2	APOD
0	1.73417	0.67	0.179	0	2	PTGDS
8.6506e-255	1.11314	0.637	0.204	2.39786e-250	2	ITM2A
4.18885e-240	1.04247	0.866	0.479	1.16111e-235	2	CXCL12
3.69602e-182	0.948601	0.9	0.679	1.0245e-177	2	ZFP36L2
8.33751e-152	0.510816	0.983	0.606	2.31108e-147	2	DCN
8.70817e-150	0.815463	0.931	0.788	2.41382e-145	2	EGR1
7.77218e-148	0.809078	0.206	0.027	2.15437e-143	2	DLK1
5.79442e-142	0.662196	0.806	0.484	1.60615e-137	2	TMEM176B
3.54813e-141	0.81133	0.644	0.299	9.83505e-137	2	MEG3
1.48296e-136	0.686637	0.51	0.199	4.11062e-132	2	COL15A1
1.93282e-134	0.784438	0.834	0.62	5.35759e-130	2	SEPP1
3.01558e-134	0.741669	0.581	0.24	8.3589e-130	2	IGF1
1.51238e-131	0.868116	0.874	0.746	4.19216e-127	2	NFKBIA
2.21801e-129	0.800201	0.557	0.241	6.14811e-125	2	CYP1B1
7.00338e-129	0.871703	0.746	0.479	1.94127e-124	2	MAFB
7.75396e-125	0.704574	0.58	0.271	2.14932e-120	2	LSP1
7.69128e-124	1.02527	0.182	0.027	2.13195e-119	2	CXCL1
3.59456e-115	0.646082	0.246	0.055	9.96377e-111	2	FIGF
1.13575e-114	0.418496	0.817	0.429	3.14819e-110	2	FBLN1
1.55139e-114	0.601817	0.918	0.678	4.3003e-110	2	C1S
4.28037e-114	0.572192	0.773	0.423	1.18648e-109	2	MFAP4
6.92946e-113	0.863307	0.665	0.399	1.92078e-108	2	KLF4
3.41465e-112	0.696161	0.3	0.085	9.46506e-108	2	RBP5
1.41058e-111	0.607659	0.746	0.458	3.90998e-107	2	TMEM176A
6.03576e-109	0.972267	0.694	0.472	1.67305e-104	2	SOD2
1.0839e-107	0.793196	0.901	0.818	3.00445e-103	2	DUSP1
1.51852e-107	1.07562	0.825	0.672	4.20918e-103	2	DNAJB1
3.2556e-102	0.360039	0.877	0.517	9.02419e-98	2	CTSK
1.12784e-101	0.380805	0.168	0.028	3.12626e-97	2	CAPN6
1.02504e-100	0.752271	0.968	0.911	2.84131e-96	2	FOS
5.99768e-97	0.751364	0.604	0.344	1.6625e-92	2	SRPX
1.563e-96	0.365758	0.992	0.993	4.33247e-92	2	FTL
1.25615e-95	0.571205	0.563	0.287	3.48192e-91	2	F2R
5.09185e-94	0.679603	0.438	0.196	1.41141e-89	2	NR2F1
5.3923e-93	0.762175	0.745	0.505	1.49469e-88	2	APOE
1.26435e-92	0.838806	0.464	0.225	3.50465e-88	2	ICAM1
1.52601e-90	0.556628	0.923	0.885	4.22996e-86	2	ZFP36L1
3.20714e-90	0.687314	0.663	0.447	8.88986e-86	2	PLPP3
4.59253e-90	0.688402	0.551	0.274	1.273e-85	2	C3
5.57913e-90	0.584299	0.445	0.202	1.54648e-85	2	PDGFRA
2.30821e-89	0.542247	0.556	0.285	6.39813e-85	2	FBLN5
1.60419e-87	0.533643	0.622	0.373	4.44665e-83	2	PRNP
2.28467e-87	0.672513	0.425	0.195	6.33287e-83	2	MMP19
4.12021e-87	0.629948	0.962	0.9	1.14208e-82	2	JUN
6.19595e-87	0.521352	0.392	0.159	1.71745e-82	2	ABCA6
1.23208e-86	0.670954	0.861	0.734	3.4152e-82	2	FOSB
1.36154e-86	0.384308	0.173	0.035	3.77406e-82	2	SCARA5
7.77805e-86	0.610185	0.348	0.135	2.156e-81	2	FMO1
6.67231e-85	0.457663	0.886	0.778	1.8495e-80	2	LGALS3
0	2.32916	0.729	0.201	0	3	CFD
0	1.70397	0.864	0.241	0	3	C3
0	1.60063	0.496	0.067	0	3	ADH1B
0	1.43102	0.992	0.615	0	3	DCN
0	1.35406	0.597	0.106	0	3	GPC3
0	1.33641	0.756	0.248	0	3	EFEMP1
0	1.28078	0.929	0.425	0	3	FBLN1
0	1.22192	0.622	0.096	0	3	TNXB
0	1.12778	0.633	0.118	0	3	OGN
4.41606e-262	0.704911	0.388	0.055	1.22409e-257	3	PTGIS
1.20883e-261	1.25722	0.913	0.544	3.35077e-257	3	CCDC80
1.61561e-261	1.12226	0.761	0.282	4.47832e-257	3	PDGFRL
9.5159e-255	1.00336	0.552	0.132	2.63771e-250	3	SVEP1
5.20041e-249	0.895625	0.381	0.057	1.4415e-244	3	LEPR
5.1933e-244	0.95363	0.55	0.131	1.43953e-239	3	ABCA8
3.91788e-241	1.38076	0.313	0.035	1.086e-236	3	PI16
1.30441e-240	1.74775	0.755	0.329	3.61569e-236	3	IGFBP6
2.39606e-240	2.08051	0.224	0.014	6.64165e-236	3	PLA2G2A
4.56049e-237	0.994448	0.43	0.078	1.26412e-232	3	SFRP1
4.53268e-229	0.983156	0.898	0.421	1.25641e-224	3	APOD
7.58443e-222	0.972911	0.878	0.419	2.10233e-217	3	MFAP4
3.13524e-217	0.838502	0.964	0.678	8.69056e-213	3	C1S
7.05245e-210	0.610673	0.364	0.061	1.95487e-205	3	ABLIM1
3.34609e-207	0.885462	0.507	0.129	9.27502e-203	3	ALDH1A1
3.54763e-206	0.906083	0.951	0.765	9.83368e-202	3	SERPINF1
1.19832e-205	0.616936	0.404	0.077	3.32163e-201	3	CHRDL1
1.02607e-199	1.31346	0.984	0.892	2.84417e-195	3	MGP
4.50127e-195	0.879728	0.343	0.059	1.24771e-190	3	MGST1
1.74004e-193	0.503384	0.256	0.03	4.82323e-189	3	C16orf89
2.10973e-191	0.935654	0.697	0.274	5.84797e-187	3	FBLN5
8.16599e-191	0.983556	0.742	0.333	2.26353e-186	3	SRPX
6.69366e-189	0.719531	0.263	0.034	1.85541e-184	3	ALPL
1.43255e-188	0.502859	0.335	0.057	3.97089e-184	3	LRRN4CL
3.3151e-181	0.860727	0.861	0.393	9.18914e-177	3	MMP2
3.8738e-175	0.937617	0.767	0.397	1.07378e-170	3	GPNMB
7.51967e-171	0.821143	0.66	0.263	2.08438e-166	3	PRELP
7.19127e-168	1.6092	0.542	0.176	1.99335e-163	3	SFRP4
4.12606e-166	0.780934	0.385	0.09	1.1437e-161	3	RSPO3
2.3796e-165	1.4238	0.64	0.27	6.59601e-161	3	CLU
2.39576e-164	0.904077	0.853	0.491	6.64081e-160	3	CXCL12
2.38699e-163	1.02675	0.417	0.105	6.6165e-159	3	WISP2
1.51906e-162	0.714092	0.499	0.152	4.21069e-158	3	ABCA6
3.15382e-162	0.764718	0.817	0.429	8.74208e-158	3	LRP1
3.13717e-161	1.10678	0.965	0.897	8.69591e-157	3	GSN
3.3675e-160	0.916815	0.901	0.598	9.33437e-156	3	C1R
1.00317e-155	0.862034	0.64	0.265	2.78068e-151	3	FGF7
3.03999e-154	0.37332	0.204	0.023	8.42654e-150	3	AOX1
1.69982e-152	0.81199	0.901	0.524	4.71173e-148	3	CTSK
3.88941e-150	0.90692	0.864	0.52	1.07811e-145	3	S100A10
4.31753e-148	0.659849	0.471	0.145	1.19678e-143	3	MMP23B
1.07132e-291	1.1635	0.894	0.347	2.96958e-287	4	NDUFA4L2
7.34529e-272	0.988288	0.84	0.3	2.03604e-267	4	MCAM
2.11641e-266	1.00724	0.62	0.153	5.86648e-262	4	WFDC1
1.82493e-248	0.943756	0.987	0.551	5.05852e-244	4	ADIRF
1.02124e-233	0.801805	0.998	0.878	2.83076e-229	4	MYL9
6.89351e-226	0.837778	0.857	0.326	1.91081e-221	4	TINAGL1
1.09427e-217	0.768697	0.618	0.174	3.03321e-213	4	GPRC5C
3.15849e-210	1.04511	0.979	0.728	8.75502e-206	4	ACTA2
9.30779e-197	0.768402	0.967	0.651	2.58003e-192	4	CAV1
1.63843e-194	0.723138	0.674	0.205	4.54157e-190	4	MYH11
4.59761e-194	0.89748	0.759	0.301	1.27441e-189	4	PTP4A3
1.26187e-193	0.833973	0.711	0.28	3.49779e-189	4	MEF2C
1.44344e-192	0.674442	0.974	0.818	4.00107e-188	4	DSTN
2.52858e-190	0.714467	0.984	0.826	7.00897e-186	4	TPM2
8.63374e-186	0.755847	0.787	0.311	2.39319e-181	4	PPP1R14A
9.47739e-186	0.831603	0.618	0.204	2.62704e-181	4	MAP3K7CL
1.76946e-183	0.569475	0.416	0.089	4.90476e-179	4	GPR4
1.99675e-183	0.745593	0.493	0.124	5.53478e-179	4	CASQ2
6.86582e-182	0.765838	0.667	0.231	1.90314e-177	4	COX4I2
6.99215e-178	0.71046	0.99	0.881	1.93815e-173	4	SPARCL1
5.80258e-174	0.824665	0.705	0.296	1.60842e-169	4	PGF
3.06339e-170	0.783641	0.78	0.311	8.49141e-166	4	RGS5
4.4515e-165	0.763779	0.965	0.779	1.23391e-160	4	S100A4
2.33007e-163	0.794848	0.736	0.357	6.45873e-159	4	2022-09-04
2.78746e-162	0.552218	0.402	0.093	7.72657e-158	4	OR51E1
7.32898e-162	0.675512	0.655	0.242	2.03152e-157	4	ESAM
7.69474e-162	0.69631	0.734	0.29	2.1329e-157	4	GJA4
1.97485e-159	0.637423	0.636	0.214	5.47409e-155	4	PLN
1.92134e-158	0.82245	0.787	0.423	5.32575e-154	4	MYLK
4.92261e-158	0.744117	0.565	0.179	1.3645e-153	4	HIGD1B
3.81557e-155	0.652292	0.991	0.8	1.05764e-150	4	TAGLN
1.96136e-154	0.724097	0.824	0.45	5.4367e-150	4	NOTCH3
2.52884e-154	0.729253	0.559	0.197	7.0097e-150	4	TBX2
9.51228e-154	0.84836	0.721	0.369	2.63671e-149	4	OAZ2
7.81398e-153	0.80472	0.69	0.271	2.16596e-148	4	BCAM
6.93711e-150	0.598195	0.543	0.175	1.9229e-145	4	LGI4
7.11595e-145	0.511588	0.363	0.083	1.97247e-140	4	NGF
5.2399e-143	0.438999	0.3	0.057	1.45245e-138	4	SLC38A11
7.83048e-142	0.778836	0.527	0.16	2.17053e-137	4	RERGL
1.07889e-140	0.683004	0.838	0.477	2.99059e-136	4	CRIP2
6.06628e-138	0.745335	0.699	0.356	1.68151e-133	4	JAG1
3.10658e-134	0.443058	0.997	0.982	8.61112e-130	4	PTMA
9.48609e-132	0.639953	0.626	0.247	2.62945e-127	4	NTRK2
1.24853e-131	0.474957	0.418	0.117	3.4608e-127	4	ADAP2
1.72943e-131	0.653727	0.543	0.206	4.7938e-127	4	CRIP1
4.38696e-131	0.495383	0.478	0.15	1.21602e-126	4	CDH6
9.38096e-130	0.673305	0.749	0.394	2.60031e-125	4	EPAS1
2.57425e-128	0.551119	0.921	0.798	7.13556e-124	4	2022-09-07
5.81532e-128	0.623367	0.943	0.694	1.61195e-123	4	SOD3
5.40256e-127	0.476123	0.401	0.113	1.49753e-122	4	KLHL23
0	1.99136	0.952	0.291	0	5	RGS5
0	1.3633	0.47	0.063	0	5	CD36
0	1.25369	0.74	0.159	0	5	HIGD1B
0	1.24753	0.93	0.343	0	5	NDUFA4L2
0	1.18183	0.697	0.149	0	5	KCNJ8
2.42147e-273	1.02055	0.608	0.144	6.71207e-269	5	FAM162B
3.71227e-268	1.08583	0.736	0.223	1.02901e-263	5	COX4I2
1.17368e-267	0.783238	0.562	0.119	3.25333e-263	5	ADGRF5
4.77862e-267	1.1366	0.841	0.376	1.32459e-262	5	ARHGDIB
5.76338e-261	0.740331	0.364	0.044	1.59755e-256	5	TESC
6.28258e-256	0.789991	0.328	0.036	1.74147e-251	5	TDO2
2.28826e-242	0.927469	0.581	0.15	6.34283e-238	5	CCDC102B
8.0008e-238	0.847283	0.561	0.137	2.21774e-233	5	ABCC9
4.34153e-228	1.05416	0.594	0.156	1.20343e-223	5	STEAP4
1.48792e-215	0.94376	0.742	0.321	4.12436e-211	5	MYO1B
1.78218e-210	0.682615	1	0.953	4.94002e-206	5	IGFBP7
6.66006e-196	0.518803	0.318	0.048	1.8461e-191	5	TSPAN15
4.31954e-194	0.628567	0.462	0.104	1.19733e-189	5	ARHGAP15
2.35665e-187	0.812153	0.937	0.725	6.53238e-183	5	LHFP
7.37458e-180	0.555081	0.406	0.087	2.04416e-175	5	GUCY1A2
1.77533e-176	0.816553	0.748	0.289	4.92103e-172	5	GJA4
1.89132e-173	0.384443	0.262	0.034	5.24254e-169	5	P2RY14
9.31091e-171	0.575402	0.291	0.045	2.58089e-166	5	LPL
1.74962e-169	0.629994	0.51	0.143	4.84976e-165	5	GJC1
1.25353e-168	0.875849	0.614	0.242	3.47465e-164	5	C20orf27
8.72874e-167	1.20366	0.742	0.406	2.41952e-162	5	COL4A1
3.02692e-166	0.546953	0.461	0.12	8.39032e-162	5	GMFG
2.20212e-161	0.805697	0.84	0.449	6.10406e-157	5	NOTCH3
2.54589e-158	0.790141	0.652	0.249	7.05695e-154	5	TPPP3
2.24955e-157	0.741986	0.694	0.282	6.23554e-153	5	MEF2C
1.18763e-154	0.659893	0.467	0.132	3.292e-150	5	FAM13C
3.21559e-154	0.806742	0.875	0.555	8.9133e-150	5	A2M
2.25679e-151	0.749638	0.982	0.899	6.25559e-147	5	HLA-B
3.97683e-147	0.967632	0.792	0.506	1.10234e-142	5	COL4A2
9.22983e-136	0.437552	0.277	0.052	2.55842e-131	5	ARHGAP26
1.85396e-135	0.685199	0.736	0.358	5.13899e-131	5	2022-09-04
3.20766e-135	0.711495	0.438	0.138	8.89132e-131	5	CYGB
8.90071e-133	0.397343	0.313	0.067	2.46719e-128	5	TRPC6
1.16077e-132	0.994799	0.83	0.602	3.21755e-128	5	COL18A1
7.2738e-131	0.501166	0.419	0.117	2.01623e-126	5	ADAP2
2.56917e-128	0.640887	0.569	0.215	7.12147e-124	5	ANGPT2
7.32462e-128	0.371253	0.25	0.044	2.03031e-123	5	SH2D3C
4.88016e-127	0.685934	0.96	0.911	1.35273e-122	5	HLA-A
9.26447e-123	0.821877	0.847	0.65	2.56802e-118	5	CPE
3.7784e-119	0.686745	0.968	0.896	1.04733e-114	5	HLA-C
1.35559e-118	0.450002	0.247	0.046	3.75757e-114	5	LYPD1
1.69683e-114	0.808022	0.641	0.345	4.70343e-110	5	PLXDC1
2.44629e-113	0.546799	0.468	0.163	6.78086e-109	5	ENPEP
4.46171e-113	0.595506	0.56	0.24	1.23674e-108	5	CHN1
8.01973e-113	0.345637	0.202	0.032	2.22299e-108	5	ECEL1
0	3.26637	0.709	0.037	0	6	CCL21
0	2.75233	0.643	0.093	0	6	CCL19
0	1.50423	0.789	0.164	0	6	STEAP4
3.08545e-251	0.925844	0.381	0.037	8.55257e-247	6	CLSTN2
3.25537e-204	1.33363	0.78	0.265	9.02356e-200	6	CTSC
4.75612e-184	0.621728	0.194	0.01	1.31835e-179	6	CP
2.71863e-170	0.834752	0.528	0.116	7.53577e-166	6	ARHGAP15
7.3521e-160	2.06525	0.85	0.429	2.03793e-155	6	CCL2
9.53841e-134	0.838811	0.559	0.16	2.64395e-129	6	SSTR2
5.04857e-133	1.01101	0.713	0.298	1.39941e-128	6	SYNPO2
1.03551e-131	0.354874	0.167	0.011	2.87034e-127	6	CNR1
1.07519e-127	0.806136	0.522	0.142	2.98031e-123	6	ADGRF5
2.13544e-125	1.06139	0.693	0.3	5.91921e-121	6	FHL2
1.17951e-124	0.626742	0.144	0.009	3.26947e-120	6	CCL13
5.20251e-116	1.00986	0.819	0.461	1.44208e-111	6	GGT5
2.3524e-113	0.617145	0.354	0.072	6.52062e-109	6	MT1F
5.2934e-112	0.775259	0.498	0.146	1.46728e-107	6	FAM13C
1.85553e-111	1.321	0.874	0.566	5.14334e-107	6	IGFBP5
2.43315e-109	0.734095	0.522	0.159	6.74446e-105	6	ABCC9
1.49888e-108	1.51427	0.467	0.145	4.15473e-104	6	TM4SF1
5.93618e-107	1.65055	0.541	0.18	1.64545e-102	6	C2orf40
8.93009e-99	0.82726	0.378	0.089	2.47533e-94	6	CD36
6.03068e-95	1.08963	0.593	0.23	1.67164e-90	6	MT1A
6.03802e-90	0.271144	0.126	0.01	1.67368e-85	6	PTGER1
1.77438e-89	1.20272	0.824	0.525	4.9184e-85	6	MYC
1.03481e-85	0.71277	0.763	0.442	2.8684e-81	6	EPS8
6.09653e-85	0.634497	0.935	0.735	1.6899e-80	6	LHFP
8.27562e-85	0.742839	0.759	0.462	2.29392e-80	6	CD44
1.05327e-80	0.657448	0.517	0.187	2.91957e-76	6	KCNJ8
1.522e-80	0.487151	0.378	0.099	4.21884e-76	6	ADH1B
2.17296e-78	1.49922	0.359	0.103	6.02324e-74	6	CCL8
6.74431e-78	0.643074	0.761	0.358	1.86945e-73	6	TINAGL1
1.29655e-77	0.72078	0.728	0.376	3.59391e-73	6	ISYNA1
6.94882e-76	1.18967	0.559	0.235	1.92614e-71	6	FABP4
2.55587e-75	0.942489	0.722	0.392	7.08461e-71	6	MT1M
3.07329e-74	0.701389	0.943	0.798	8.51886e-70	6	TIMP3
6.24995e-74	0.950595	0.961	0.842	1.73242e-69	6	MT2A
3.29847e-72	0.635394	0.48	0.177	9.14304e-68	6	CCDC102B
1.2256e-69	0.894316	0.585	0.278	3.39724e-65	6	ADAMTS4
2.17768e-69	0.456579	0.291	0.073	6.03632e-65	6	SDPR
4.28035e-68	0.696844	0.739	0.461	1.18647e-63	6	NR2F2
8.34365e-67	0.491564	0.346	0.105	2.31278e-62	6	LINC01197
1.85482e-66	0.86093	0.815	0.613	5.14138e-62	6	SOCS3
1.0942e-64	0.463511	1	0.955	3.033e-60	6	IGFBP7
1.99634e-60	0.371267	0.18	0.034	5.53365e-56	6	ADGRL3
7.3586e-60	0.665852	0.4	0.153	2.03973e-55	6	NABP1
9.80659e-60	0.590009	0.517	0.232	2.71829e-55	6	RERG
2.03118e-59	0.560443	0.885	0.751	5.63022e-55	6	CD59
9.31187e-59	0.621742	0.38	0.134	2.58116e-54	6	FMO2
1.35555e-58	0.372524	0.269	0.072	3.75745e-54	6	NCKAP5
8.56415e-235	1.89788	0.497	0.05	2.3739e-230	7	IGKV3-11
3.14909e-228	2.17076	0.487	0.049	8.72897e-224	7	IGKV1-5
5.45141e-206	1.74992	0.386	0.032	1.51108e-201	7	IGKV1-9
7.07375e-200	2.59554	0.408	0.037	1.96077e-195	7	IGKV3-15
6.57765e-198	1.01977	0.215	0.007	1.82326e-193	7	CD8A
1.28317e-194	1.18016	0.253	0.012	3.55682e-190	7	NKG7
6.67055e-191	1.41965	0.38	0.033	1.84901e-186	7	IGLV1-40
9.72058e-174	0.970994	0.272	0.017	2.69445e-169	7	RAC2
1.06474e-170	0.793336	0.266	0.016	2.95135e-166	7	PTPRC
2.1249e-168	0.979511	0.288	0.02	5.89002e-164	7	CD52
4.17355e-168	0.949612	0.244	0.014	1.15687e-163	7	CD3E
7.36129e-168	1.28439	0.291	0.021	2.04048e-163	7	IGLV3-25
1.26619e-166	1.47076	0.405	0.045	3.50975e-162	7	IGKV4-1
6.70954e-165	2.21351	0.538	0.088	1.85982e-160	7	CD24
2.06024e-164	1.08546	0.316	0.026	5.71078e-160	7	LAPTM5
1.17899e-162	0.986752	0.282	0.02	3.26803e-158	7	CORO1A
2.00572e-148	0.671773	0.117	0.002	5.55966e-144	7	TRBV20-1
5.12088e-147	1.21875	0.234	0.015	1.41946e-142	7	IGLV3-1
5.84638e-136	1.69343	0.453	0.073	1.62056e-131	7	CCL5
6.97782e-136	2.01504	0.497	0.089	1.93418e-131	7	IGKV3-20
1.89459e-135	0.700928	0.18	0.009	5.25162e-131	7	LCP1
1.13558e-129	0.808605	0.215	0.014	3.14772e-125	7	IL2RG
1.61423e-124	0.453772	0.149	0.006	4.47447e-120	7	CD27
1.91309e-124	0.888755	0.225	0.017	5.3029e-120	7	CD69
7.51747e-123	1.37834	0.212	0.015	2.08377e-118	7	IGHV3-23
5.6741e-120	1.37461	0.377	0.055	1.5728e-115	7	HLA-DRB5
1.21045e-119	0.93206	0.203	0.014	3.35524e-115	7	IGLV3-21
6.5363e-119	0.594927	0.177	0.01	1.8118e-114	7	TRBC2
2.55248e-114	0.617468	0.174	0.01	7.07523e-110	7	CD3D
2.28002e-113	0.585218	0.184	0.012	6.31999e-109	7	HCST
3.28176e-113	0.688668	0.158	0.008	9.09671e-109	7	GZMB
1.19483e-109	1.96767	0.316	0.043	3.31196e-105	7	CCL4
4.94354e-107	0.756087	0.225	0.02	1.3703e-102	7	CD37
1.14067e-101	0.756737	0.209	0.018	3.16183e-97	7	FYB
9.30496e-100	0.938873	0.146	0.008	2.57924e-95	7	IGLV7-46
2.15608e-99	1.10808	0.234	0.024	5.97644e-95	7	IGLV1-51
2.1669e-99	0.478667	0.155	0.009	6.00643e-95	7	RHOH
4.29024e-98	0.652303	0.171	0.012	1.18921e-93	7	CD2
9.93767e-98	0.722487	0.174	0.013	2.75462e-93	7	IGHV1-46
6.76489e-97	0.605673	0.155	0.01	1.87516e-92	7	CD7
2.81732e-96	0.567665	0.187	0.015	7.80934e-92	7	CYTIP
1.892e-95	1.59714	0.551	0.153	5.24444e-91	7	HLA-DRB1
1.92388e-95	1.32661	0.203	0.019	5.3328e-91	7	C1QC
9.00116e-94	1.17604	0.316	0.049	2.49503e-89	7	HLA-DQA1
4.52462e-93	2.27012	0.829	0.439	1.25418e-88	7	CD74
6.24952e-91	0.85985	0.19	0.017	1.7323e-86	7	IGLV2-23
6.76793e-90	0.801407	0.155	0.011	1.876e-85	7	IGHV3-30
3.73258e-89	1.15002	0.218	0.024	1.03463e-84	7	TYROBP
1.98125e-88	0.795059	0.215	0.023	5.49183e-84	7	UCP2
8.43009e-87	0.746572	0.114	0.005	2.33674e-82	7	IGHV3-15
6.43721e-233	2.46606	0.732	0.046	1.78433e-228	8	CXCL11
9.2488e-210	3.5238	0.857	0.076	2.56368e-205	8	CXCL10
2.92395e-188	1.60293	0.5	0.025	8.10489e-184	8	IDO1
8.83332e-148	1.46175	0.768	0.084	2.44851e-143	8	RSAD2
1.23542e-108	0.81515	0.571	0.06	3.42447e-104	8	CMPK2
6.99313e-104	1.01038	0.473	0.042	1.93843e-99	8	GBP5
4.18663e-88	1.21287	0.768	0.14	1.16049e-83	8	OAS1
4.58321e-86	1.28201	0.821	0.168	1.27042e-81	8	TNFSF13B
1.05762e-81	1.10876	0.634	0.098	2.93162e-77	8	ISG20
2.53817e-80	1.41152	0.821	0.182	7.03555e-76	8	MX1
3.97908e-79	1.24706	0.321	0.025	1.10296e-74	8	CCL11
2.77329e-75	1.7167	0.92	0.294	7.68729e-71	8	TNFSF10
3.1381e-72	0.742981	0.482	0.061	8.6985e-68	8	OASL
7.3411e-72	1.14348	0.83	0.209	2.03488e-67	8	EPSTI1
3.20687e-71	0.832852	0.562	0.086	8.88913e-67	8	OAS3
2.84055e-66	1.48956	0.866	0.25	7.87373e-62	8	IFIT3
4.76797e-65	0.790441	0.571	0.094	1.32163e-60	8	IL18BP
2.33453e-64	1.21759	0.83	0.221	6.47109e-60	8	IFI44L
7.22281e-64	1.52078	0.688	0.148	2.00209e-59	8	IFIT1
2.01543e-60	1.19832	0.929	0.331	5.58656e-56	8	STAT1
7.28309e-59	0.686876	0.482	0.075	2.0188e-54	8	USP18
1.45302e-58	0.676954	0.509	0.083	4.02763e-54	8	IFIH1
9.89055e-58	0.589034	0.366	0.044	2.74156e-53	8	UBD
3.57919e-57	0.40425	0.268	0.024	9.92114e-53	8	IL4I1
9.27747e-56	1.78488	0.964	0.468	2.57162e-51	8	ISG15
7.38674e-54	1.61941	0.982	0.523	2.04753e-49	8	IFI6
9.50835e-54	1.35509	0.875	0.322	2.63562e-49	8	GBP1
1.38701e-53	0.585931	0.482	0.081	3.84465e-49	8	DDX60L
2.25841e-53	1.45205	0.482	0.081	6.26008e-49	8	CCL5
1.11375e-50	1.28206	0.705	0.202	3.08721e-46	8	WARS
3.02201e-50	1.0868	0.795	0.252	8.3767e-46	8	PARP14
8.13953e-50	1.30895	1	0.664	2.2562e-45	8	LY6E
3.49118e-49	0.776886	0.598	0.134	9.67722e-45	8	SAMD9
3.7764e-49	1.82732	0.25	0.024	1.04678e-44	8	MMP13
8.02782e-49	0.557042	0.455	0.079	2.22523e-44	8	OAS2
1.56301e-47	1.85674	0.58	0.13	4.3325e-43	8	CXCL9
2.88209e-47	0.684022	0.429	0.071	7.98888e-43	8	HERC5
2.92949e-47	1.02661	0.902	0.396	8.12026e-43	8	PSMB9
3.11189e-46	0.868851	0.795	0.268	8.62584e-42	8	TAP1
2.40855e-45	0.270381	0.241	0.024	6.67627e-41	8	SECTM1
4.89153e-45	0.964762	0.75	0.248	1.35588e-40	8	XAF1
6.72945e-45	0.331138	0.312	0.04	1.86534e-40	8	GCH1
1.62773e-44	0.431417	0.277	0.032	4.5119e-40	8	SLAMF8
6.48183e-44	1.68398	0.58	0.148	1.7967e-39	8	IFIT2
1.07548e-43	0.462566	0.17	0.013	2.98113e-39	8	XIRP1
1.43212e-43	0.898722	0.616	0.153	3.9697e-39	8	GBP4
2.13264e-43	0.462516	0.348	0.052	5.91146e-39	8	SLC15A3
2.92087e-43	1.07458	1	0.751	8.09636e-39	8	IFI27
1.68281e-42	1.31118	0.857	0.387	4.66457e-38	8	LAP3
7.71118e-41	0.787059	0.527	0.121	2.13746e-36	8	DDX58

## Sheet: Table S8
Table S8: Differentially expressed genes between Scissor+ CAFs population and remaining mesenchymal cells.
gene	p_val	avg_logFC	pct.1	pct.2	p_val_adj
COL11A1	1.0678e-252	1.99709	0.849	0.096	2.95983e-248
MMP11	1.34588e-117	1.77602	0.953	0.282	3.73065e-113
POSTN	8.83567e-110	1.70107	1	0.388	2.44916e-105
CTHRC1	3.15595e-118	1.64334	1	0.389	8.74797e-114
COL1A1	8.80158e-94	1.62182	1	0.738	2.43971e-89
FN1	2.47035e-98	1.61713	1	0.64	6.84757e-94
COL12A1	6.83712e-110	1.59152	0.969	0.384	1.89518e-105
SDC1	1.80899e-208	1.5662	0.917	0.143	5.01433e-204
COL1A2	6.48452e-94	1.56508	1	0.774	1.79744e-89
CD55	2.44016e-111	1.50554	0.906	0.279	6.76387e-107
COL10A1	8.30566e-160	1.41303	0.932	0.183	2.30225e-155
SPARC	1.86107e-97	1.4026	1	0.917	5.15869e-93
COL3A1	6.60648e-86	1.39956	1	0.693	1.83125e-81
C1QTNF3	5.59753e-136	1.33028	0.505	0.058	1.55158e-131
MFAP2	2.2978e-107	1.32817	0.979	0.303	6.36928e-103
LUM	4.369e-82	1.30809	1	0.564	1.21104e-77
MFAP5	2.57683e-138	1.30221	0.875	0.182	7.14272e-134
SULF1	2.85122e-116	1.30131	0.943	0.269	7.90329e-112
THBS2	5.16423e-116	1.28032	1	0.336	1.43147e-111
ASPN	1.03832e-75	1.26881	0.875	0.33	2.87812e-71
COL5A1	1.53844e-106	1.23854	0.979	0.353	4.2644e-102
COL5A2	6.93107e-89	1.1907	0.995	0.541	1.92122e-84
VCAN	1.19516e-87	1.16755	1	0.472	3.31285e-83
COL8A1	1.49315e-123	1.16344	0.901	0.207	4.13886e-119
PLAU	1.25214e-88	1.16322	0.844	0.249	3.47082e-84
INHBA	1.41337e-93	1.13882	0.844	0.233	3.91772e-89
PRSS23	1.11137e-56	1.13091	0.911	0.498	3.08061e-52
SFRP2	4.22735e-66	1.10881	1	0.481	1.17178e-61
GJB2	1.98202e-215	1.10006	0.745	0.08	5.49397e-211
CERCAM	9.46279e-102	1.0951	0.979	0.343	2.62299e-97
CHPF	8.56638e-111	1.0638	0.979	0.314	2.37451e-106
PPIC	2.21824e-74	1.01773	0.964	0.493	6.14873e-70
CALU	2.24917e-79	1.00465	0.964	0.494	6.23446e-75
COMP	3.54168e-76	1.00316	0.589	0.123	9.81718e-72
AEBP1	7.05008e-68	0.989181	1	0.661	1.95421e-63
ANTXR1	3.09896e-73	0.987612	0.901	0.365	8.59001e-69
MMP14	1.48187e-82	0.97752	0.99	0.409	4.10761e-78
SERPINH1	1.2382e-73	0.973335	1	0.705	3.43217e-69
NREP	6.81905e-69	0.96021	0.896	0.316	1.89017e-64
LGALS1	1.20155e-87	0.947344	1	0.962	3.33057e-83
ACTB	6.9386e-65	0.930285	1	0.988	1.92331e-60
CD99	5.37131e-76	0.929721	1	0.81	1.48887e-71
NBL1	4.77777e-45	0.928631	0.818	0.346	1.32435e-40
CTSB	9.33878e-70	0.923337	0.984	0.569	2.58862e-65
OSTC	3.01839e-69	0.918885	0.969	0.58	8.36668e-65
THY1	7.18918e-67	0.909549	1	0.563	1.99277e-62
FAP	1.67661e-93	0.907934	0.932	0.291	4.6474e-89
S100A10	1.25201e-54	0.892983	0.984	0.55	3.47045e-50
KDELR2	3.09848e-70	0.889871	0.964	0.567	8.58869e-66
S100A16	1.22482e-100	0.885387	0.922	0.259	3.39508e-96
MXRA5	2.87099e-73	0.885251	0.932	0.333	7.95809e-69
P4HB	7.02176e-70	0.879628	0.99	0.649	1.94636e-65
THBS1	1.97809e-43	0.869032	0.859	0.395	5.48307e-39
LOX	2.71312e-119	0.866838	0.849	0.185	7.5205e-115
FBN1	1.47578e-63	0.866808	0.901	0.388	4.09071e-59
SPHK1	1.22319e-94	0.863092	0.891	0.243	3.39057e-90
RCN3	2.68585e-78	0.858314	0.943	0.382	7.44492e-74
CTSK	5.42037e-57	0.849441	1	0.557	1.50247e-52
TNFRSF12A	1.68854e-63	0.847987	0.885	0.338	4.68045e-59
PPIB	1.10822e-67	0.843915	1	0.86	3.07188e-63
ADAM12	6.51547e-91	0.843324	0.938	0.276	1.80602e-86
HTRA1	1.01673e-51	0.842833	0.932	0.443	2.81827e-47
MATN3	5.10479e-100	0.838662	0.635	0.117	1.415e-95
ARF4	4.22037e-64	0.836357	0.99	0.656	1.16984e-59
MMP1	8.21339e-22	0.835366	0.115	0.017	2.27667e-17
ISLR	3.6889e-40	0.83121	0.984	0.578	1.02253e-35
CNN2	1.53076e-52	0.825912	0.948	0.515	4.24312e-48
PALLD	1.04091e-52	0.82142	0.979	0.599	2.88529e-48
COL6A1	2.76781e-47	0.818753	1	0.713	7.67208e-43
HTRA3	5.4508e-59	0.818438	0.745	0.226	1.51091e-54
PTTG1IP	4.0809e-50	0.813656	0.885	0.417	1.13118e-45
RARRES2	2.61737e-35	0.810951	0.995	0.678	7.25509e-31
KDELR3	5.8342e-106	0.807422	0.859	0.214	1.61718e-101
FNDC1	3.16173e-107	0.802781	0.609	0.104	8.764e-103
ITGA11	3.02371e-140	0.801758	0.74	0.119	8.38143e-136
TPM4	7.97377e-63	0.799809	0.984	0.774	2.21025e-58
ANXA2	1.01114e-62	0.797352	1	0.766	2.80277e-58
PYCR1	2.60604e-157	0.796121	0.828	0.136	7.22369e-153
COL6A3	2.35614e-50	0.796095	0.99	0.551	6.53098e-46
PTK7	1.83172e-94	0.795028	0.812	0.205	5.07734e-90
PLPP4	1.92534e-192	0.78711	0.755	0.09	5.33686e-188
DAP	3.7841e-91	0.784635	0.87	0.265	1.04891e-86
PLAUR	6.0395e-89	0.784379	0.865	0.249	1.67409e-84
MMP2	2.90656e-59	0.782675	0.974	0.435	8.05669e-55
GREM1	1.11903e-104	0.782633	0.578	0.093	3.10184e-100
TIMP2	6.4573e-57	0.778285	0.979	0.55	1.7899e-52
MXRA8	9.75873e-54	0.777378	0.99	0.602	2.70502e-49
RP11-417E7.2	3.80993e-124	0.771719	0.63	0.096	1.05607e-119
CDH11	1.66236e-65	0.769121	0.922	0.357	4.60789e-61
CLEC11A	1.96563e-51	0.763305	0.958	0.439	5.44853e-47
GALNT1	8.95844e-64	0.759674	0.599	0.158	2.48319e-59
SH3BGRL3	1.43681e-42	0.747275	0.979	0.617	3.98269e-38
LRRC15	3.50929e-143	0.726413	0.734	0.111	9.7274e-139
TPM1	1.0706e-36	0.719725	0.99	0.775	2.9676e-32
SSR3	3.04453e-60	0.711295	0.943	0.485	8.43914e-56
PKM	1.83153e-45	0.702444	0.964	0.652	5.0768e-41
COL6A2	1.7665e-46	0.698048	0.995	0.807	4.89657e-42
ITGBL1	2.13652e-66	0.696963	0.714	0.193	5.92222e-62
GPX8	1.62067e-70	0.693656	0.812	0.272	4.49233e-66
IGFBP3	5.98021e-29	0.690753	0.531	0.194	1.65765e-24
MYDGF	2.33057e-54	0.686769	0.958	0.509	6.4601e-50
CMTM3	9.67799e-63	0.686226	0.859	0.305	2.68264e-58
TMED9	1.60776e-57	0.681979	0.958	0.464	4.45656e-53
SFRP4	4.98848e-30	0.681301	0.573	0.21	1.38276e-25
TIMP3	2.80738e-20	0.679113	0.974	0.803	7.78177e-16
S100A11	1.82388e-58	0.67785	1	0.87	5.05563e-54
IFI27	1.36686e-35	0.675136	0.958	0.75	3.78879e-31
PLOD2	9.72101e-83	0.67334	0.75	0.188	2.69457e-78
EFEMP2	1.77794e-54	0.672357	0.969	0.496	4.92827e-50
LMAN1	1.90492e-51	0.671407	0.938	0.467	5.28024e-47
FSCN1	2.25204e-92	0.668766	0.828	0.208	6.24242e-88
IGFL2	5.93982e-88	0.666059	0.208	0.014	1.64646e-83
CKAP4	1.37653e-67	0.662682	0.828	0.279	3.81561e-63
FSTL1	3.19454e-49	0.66228	0.953	0.515	8.85495e-45
MARCKS	9.07538e-38	0.655846	0.849	0.444	2.5156e-33
DPYSL3	1.69461e-72	0.655131	0.854	0.263	4.69728e-68
TMSB10	1.94835e-56	0.6519	1	0.954	5.40062e-52
OST4	4.68444e-51	0.650273	0.979	0.705	1.29848e-46
PDPN	3.04609e-67	0.648429	0.703	0.182	8.44346e-63
WNT2	1.67875e-85	0.646991	0.693	0.15	4.65334e-81
HSD17B6	2.07384e-227	0.638389	0.615	0.049	5.74848e-223
BGN	1.35342e-40	0.635988	1	0.841	3.75156e-36
FBLN2	1.68833e-55	0.632087	0.927	0.354	4.67988e-51
SLC38A5	5.05643e-141	0.629391	0.516	0.056	1.40159e-136
ITGB1	3.92191e-42	0.629286	0.974	0.761	1.08711e-37
NRP2	2.00598e-85	0.628687	0.651	0.142	5.56038e-81
CAPZB	6.44113e-43	0.620889	0.948	0.643	1.78542e-38
RGCC	2.02197e-45	0.609787	0.625	0.196	5.60469e-41
MYL12A	1.6073e-42	0.607142	0.99	0.813	4.45529e-38
SULF2	1.59392e-74	0.606722	0.724	0.19	4.41818e-70
C4orf48	2.07107e-68	0.603924	0.797	0.246	5.74079e-64
ITGB5	3.12518e-55	0.601202	0.786	0.282	8.6627e-51
PXDN	3.39322e-56	0.600472	0.75	0.252	9.40567e-52
CFL1	7.83725e-51	0.600065	1	0.872	2.17241e-46
HDLBP	3.51329e-46	0.599732	0.943	0.476	9.73849e-42
PRDX4	6.82472e-43	0.596777	0.938	0.474	1.89174e-38
FAM114A1	4.4119e-51	0.595788	0.849	0.349	1.22293e-46
CLIC4	1.1642e-46	0.595215	0.849	0.378	3.22704e-42
SERF2	2.55952e-58	0.592585	1	0.941	7.09473e-54
P3H4	1.06679e-83	0.591782	0.75	0.188	2.95704e-79
C1QTNF6	2.20029e-67	0.590462	0.693	0.185	6.09898e-63
CREB3L1	6.16112e-88	0.588933	0.734	0.167	1.7078e-83
LOXL1	2.62717e-47	0.588702	0.755	0.275	7.28226e-43
C7orf73	2.36129e-51	0.583916	0.859	0.334	6.54526e-47
YIF1A	1.20019e-46	0.580917	0.922	0.442	3.32681e-42
PODNL1	1.62527e-114	0.576828	0.698	0.121	4.5051e-110
SMCO4	4.18291e-93	0.572393	0.76	0.171	1.15946e-88
DCN	3.09511e-34	0.570697	1	0.65	8.57934e-30
TMEM167A	4.17795e-51	0.568624	0.844	0.331	1.15809e-46
SCT	2.26463e-223	0.563885	0.406	0.02	6.27733e-219
PDLIM7	3.47127e-31	0.559523	0.896	0.496	9.622e-27
MIF	1.79069e-20	0.559415	0.969	0.709	4.96361e-16
RAI14	3.9932e-61	0.5593	0.672	0.19	1.10687e-56
LOXL2	1.63944e-52	0.559175	0.708	0.232	4.54437e-48
FKBP10	9.9575e-42	0.55889	0.896	0.456	2.76012e-37
PERP	1.29642e-52	0.557878	0.719	0.232	3.59353e-48
2022-09-11	3.16416e-37	0.55785	0.87	0.439	8.77072e-33
PLXDC2	6.15185e-56	0.553547	0.844	0.292	1.70523e-51
RAB31	3.09097e-34	0.55293	0.859	0.442	8.56786e-30
EMP3	4.33999e-37	0.551422	0.927	0.492	1.203e-32
COL8A2	2.40819e-110	0.550543	0.578	0.089	6.67527e-106
SPON1	7.06611e-78	0.548888	0.661	0.149	1.95866e-73
MYH9	1.14451e-34	0.547819	0.974	0.618	3.17246e-30
PLAT	2.50106e-44	0.546452	0.714	0.261	6.93269e-40
P4HA2	5.88329e-64	0.545759	0.75	0.22	1.63079e-59
LGMN	9.48429e-39	0.545256	0.859	0.395	2.62895e-34
COPZ2	5.06611e-58	0.542659	0.568	0.15	1.40427e-53
PFN1	1.03876e-30	0.541756	0.995	0.862	2.87934e-26
ECM1	1.02436e-44	0.535695	0.74	0.262	2.83942e-40
NTM	5.36319e-99	0.523693	0.604	0.103	1.48662e-94
JTB	1.07756e-36	0.522986	0.953	0.529	2.98689e-32
BASP1	5.47709e-59	0.522982	0.63	0.168	1.5182e-54
TMED3	1.83028e-47	0.52047	0.854	0.342	5.07335e-43
MXRA7	1.82036e-44	0.516387	0.635	0.216	5.04586e-40
PDLIM2	2.1087e-37	0.515513	0.854	0.417	5.84509e-33
ARPC2	6.86757e-36	0.514106	0.969	0.696	1.90362e-31
LMO7	8.28963e-92	0.513494	0.656	0.132	2.2978e-87
P3H1	2.04812e-67	0.51134	0.734	0.199	5.67719e-63
GJA1	1.51056e-75	0.510947	0.646	0.144	4.18712e-71
PDIA3	2.63824e-31	0.507842	0.948	0.643	7.31294e-27
GAS1	4.2361e-46	0.507558	0.573	0.167	1.17421e-41
SEC61G	1.21325e-34	0.506628	0.948	0.591	3.363e-30
EDIL3	7.64372e-45	0.506364	0.547	0.158	2.11876e-40
LMCD1	9.70375e-38	0.506181	0.818	0.348	2.68978e-33
PGK1	2.50879e-21	0.505259	0.885	0.499	6.95411e-17
MRC2	5.21264e-48	0.504231	0.786	0.286	1.44489e-43
ADAMTS2	7.50079e-61	0.499032	0.771	0.23	2.07914e-56
PCDH7	3.34363e-91	0.498375	0.604	0.112	9.2682e-87
CILP	5.14133e-25	0.497942	0.495	0.185	1.42513e-20
ARL4C	7.70828e-86	0.497896	0.521	0.089	2.13666e-81
GLT8D2	1.66832e-49	0.492513	0.833	0.313	4.62441e-45
DPT	3.27446e-30	0.49251	0.714	0.286	9.07647e-26
TUBB6	4.01986e-34	0.491431	0.807	0.37	1.11427e-29
FKBP11	1.22562e-48	0.486978	0.755	0.262	3.39729e-44
LAMP5	4.65845e-41	0.48523	0.432	0.108	1.29128e-36
ANKH	2.30457e-56	0.482424	0.594	0.157	6.38805e-52
BMP1	3.27117e-38	0.480791	0.682	0.252	9.06735e-34
RCN1	6.79906e-31	0.480294	0.875	0.478	1.88463e-26
KDELR1	1.39105e-29	0.480269	0.974	0.611	3.85586e-25
RRBP1	3.91369e-30	0.480132	0.891	0.451	1.08483e-25
PDLIM4	1.16544e-56	0.478098	0.75	0.222	3.23048e-52
DAD1	7.58196e-32	0.477343	0.969	0.695	2.10164e-27
TTC3	1.74993e-30	0.475323	0.87	0.467	4.85062e-26
ACTG1	4.41355e-40	0.473581	1	0.976	1.22339e-35
GOLM1	1.62948e-52	0.47025	0.651	0.192	4.51675e-48
KRT10	2.49485e-37	0.469978	0.896	0.458	6.91549e-33
SMYD3	1.15735e-62	0.465597	0.552	0.126	3.20806e-58
SEC13	1.53352e-38	0.465366	0.88	0.392	4.25077e-34
MAGED1	1.00214e-53	0.464666	0.786	0.263	2.77784e-49
SEC61B	4.36644e-29	0.46413	0.964	0.681	1.21033e-24
SLC39A13	4.62889e-55	0.462906	0.755	0.242	1.28308e-50
FKBP9	3.45031e-50	0.46178	0.792	0.272	9.56392e-46
OMD	2.64573e-47	0.460267	0.484	0.122	7.3337e-43
C12orf75	1.4663e-44	0.45798	0.797	0.298	4.06445e-40
BRI3	4.46718e-27	0.456641	0.604	0.259	1.23826e-22
SURF4	2.21644e-34	0.456589	0.812	0.362	6.14376e-30
MICAL2	2.99534e-59	0.455487	0.583	0.147	8.30278e-55
SPATS2L	4.10451e-40	0.450612	0.807	0.332	1.13773e-35
RHOA	3.6671e-28	0.450487	0.995	0.84	1.01648e-23
MYL6	7.75277e-33	0.449758	1	0.955	2.14899e-28
PDLIM5	4.18443e-28	0.447467	0.828	0.415	1.15988e-23
PDGFRL	2.26965e-44	0.447198	0.859	0.325	6.29124e-40
SHISA4	2.26653e-60	0.445636	0.703	0.195	6.28259e-56
AP2S1	2.81677e-31	0.445529	0.922	0.476	7.80781e-27
ENO1	2.5619e-17	0.44491	0.875	0.571	7.10134e-13
FKBP14	3.5412e-58	0.44489	0.635	0.17	9.81585e-54
MDK	1.59601e-24	0.444408	0.964	0.562	4.42399e-20
IL32	2.31709e-29	0.443656	0.823	0.368	6.42275e-25
HSPG2	6.10284e-34	0.443578	0.797	0.342	1.69165e-29
GRP	3.23166e-59	0.439894	0.359	0.058	8.95784e-55
TUBB	5.6862e-20	0.439177	0.995	0.779	1.57616e-15
ENC1	2.23584e-41	0.439115	0.547	0.164	6.19751e-37
TPST2	1.5402e-79	0.43689	0.583	0.117	4.26927e-75
PGAM1	1.24701e-22	0.436269	0.922	0.584	3.45658e-18
TSPO	2.51989e-27	0.43441	0.922	0.597	6.98487e-23
SERP1	2.37792e-28	0.433503	0.943	0.569	6.59136e-24
NUAK1	1.26316e-65	0.433488	0.547	0.119	3.50137e-61
AP3S1	3.18595e-27	0.432948	0.865	0.469	8.83113e-23
CAPG	1.33757e-69	0.432277	0.62	0.14	3.70761e-65
CTGF	8.57164e-22	0.431032	0.943	0.593	2.37597e-17
KLK4	2.83924e-92	0.430826	0.422	0.055	7.8701e-88
GLT8D1	1.25497e-44	0.4306	0.766	0.282	3.47866e-40
DIO2	2.92023e-39	0.4299	0.552	0.165	8.09459e-35
FAM63B	2.36954e-33	0.429722	0.635	0.244	6.56812e-29
IKBIP	4.15899e-36	0.428521	0.693	0.268	1.15283e-31
PARVA	8.44642e-35	0.427934	0.823	0.361	2.34126e-30
TMEM158	1.21419e-48	0.427729	0.312	0.057	3.3656e-44
PHPT1	9.41734e-28	0.427414	0.927	0.583	2.61039e-23
SLC16A3	3.52772e-77	0.427045	0.49	0.086	9.77848e-73
TMEM45A	1.95163e-56	0.426489	0.688	0.195	5.40973e-52
ITGA5	7.88299e-62	0.425191	0.604	0.146	2.18509e-57
FTSJ1	2.70516e-76	0.421965	0.651	0.143	7.49843e-72
FIBIN	5.42267e-48	0.420913	0.604	0.173	1.50311e-43
SLC39A7	2.88404e-38	0.420706	0.745	0.284	7.99428e-34
TMED2	8.34254e-26	0.42054	0.906	0.561	2.31247e-21
P4HA1	5.31019e-47	0.419751	0.677	0.22	1.47193e-42
FKBP7	1.80716e-42	0.418998	0.755	0.275	5.00926e-38
KIAA1217	5.99068e-45	0.418857	0.667	0.215	1.66056e-40
NINJ2	5.01032e-82	0.418435	0.547	0.099	1.38881e-77
ACTN1	3.87435e-25	0.416823	0.927	0.583	1.07393e-20
ARL1	2.57196e-33	0.416345	0.792	0.359	7.12923e-29
RALA	3.25653e-37	0.415213	0.797	0.321	9.02677e-33
F13A1	1.42596e-96	0.413499	0.333	0.034	3.95262e-92
TAGLN	1.96978e-23	0.412705	0.995	0.817	5.46002e-19
PRDX5	5.04929e-24	0.409364	0.953	0.666	1.39961e-19
SSR4	4.53584e-25	0.408258	0.984	0.693	1.25729e-20
P4HA3	1.04563e-108	0.408137	0.594	0.09	2.89838e-104
ENAH	5.50029e-30	0.407828	0.708	0.311	1.52463e-25
PPP1R14B	6.27443e-43	0.40658	0.474	0.13	1.73921e-38
FAM127A	1.93574e-25	0.405213	0.911	0.495	5.36566e-21
RABAC1	1.18601e-26	0.402762	0.974	0.74	3.2875e-22
GPC6	7.80063e-58	0.402618	0.479	0.103	2.16226e-53
FAM198B	5.7481e-55	0.399916	0.667	0.186	1.59332e-50
GXYLT2	7.04065e-70	0.399484	0.521	0.103	1.9516e-65
PAM	1.62262e-37	0.399482	0.776	0.308	4.49773e-33
TMED10	3.02555e-26	0.399203	0.917	0.532	8.38652e-22
C11orf24	6.99718e-50	0.398675	0.677	0.207	1.93955e-45
COL16A1	8.46365e-37	0.397874	0.703	0.254	2.34604e-32
ATP5E	1.57204e-27	0.396059	0.974	0.799	4.35753e-23
SPON2	4.29469e-20	0.393357	0.849	0.462	1.19045e-15
SRPX2	8.37513e-49	0.393153	0.578	0.159	2.3215e-44
NDUFA4	7.75739e-25	0.391333	0.969	0.717	2.15027e-20
PDGFC	1.36421e-78	0.387522	0.49	0.085	3.78145e-74
NOX4	2.26337e-67	0.386806	0.542	0.112	6.27384e-63
SLC44A1	6.04242e-35	0.386123	0.714	0.278	1.6749e-30
ACTR3	8.09878e-28	0.38563	0.859	0.428	2.2449e-23
PLIN3	2.05256e-34	0.38526	0.776	0.323	5.6895e-30
RBM3	8.78862e-18	0.384444	0.958	0.738	2.43612e-13
RUNX2	1.93005e-55	0.383872	0.552	0.133	5.34991e-51
CCDC80	4.63683e-32	0.382275	0.969	0.577	1.28528e-27
MPZL1	8.31585e-36	0.379042	0.729	0.269	2.30507e-31
CTSZ	1.65325e-24	0.37893	0.682	0.314	4.58264e-20
GPX7	3.04455e-59	0.378815	0.688	0.187	8.4392e-55
SUGCT	1.47313e-71	0.378217	0.432	0.074	4.08336e-67
TRAM1	2.06849e-24	0.377641	0.797	0.411	5.73366e-20
TP53I13	2.43549e-46	0.377503	0.74	0.247	6.75093e-42
P3H3	1.59384e-50	0.376436	0.562	0.15	4.41796e-46
CARHSP1	4.29132e-20	0.375698	0.667	0.332	1.18951e-15
C1orf122	1.94274e-32	0.375642	0.693	0.28	5.38507e-28
PPFIBP1	6.54903e-31	0.375185	0.818	0.369	1.81532e-26
CALR	1.20689e-20	0.375071	0.99	0.755	3.34538e-16
SEC31A	1.46012e-27	0.37393	0.844	0.42	4.04732e-23
MARVELD1	2.77888e-52	0.373925	0.609	0.172	7.70279e-48
MYH10	3.53626e-45	0.373497	0.516	0.137	9.80215e-41
GLIPR2	2.47919e-33	0.372965	0.698	0.27	6.87207e-29
GRN	1.36819e-21	0.37287	0.911	0.519	3.79248e-17
ANXA5	4.34071e-20	0.372487	0.969	0.755	1.2032e-15
GAPDH	9.40389e-12	0.371918	1	0.956	2.60667e-07
PEA15	1.68114e-29	0.370878	0.839	0.386	4.65994e-25
CDKN2A	2.01069e-27	0.37046	0.49	0.171	5.57342e-23
YIF1B	6.46446e-73	0.369373	0.615	0.132	1.79188e-68
SRPRB	7.08244e-49	0.36887	0.635	0.186	1.96318e-44
ADAMTS12	4.11476e-47	0.368237	0.672	0.206	1.14057e-42
CADM1	1.57333e-48	0.367336	0.339	0.064	4.36111e-44
FZD1	1.36077e-54	0.366986	0.474	0.107	3.77193e-50
MGAT1	2.92978e-35	0.365599	0.776	0.315	8.12107e-31
SCARF2	1.36633e-41	0.36515	0.453	0.121	3.78733e-37
ANGPTL2	1.23619e-32	0.364701	0.682	0.262	3.4266e-28
KIF26B	4.63392e-85	0.363987	0.432	0.063	1.28448e-80
GPC1	7.30312e-49	0.36296	0.568	0.156	2.02435e-44
CCPG1	1.02541e-24	0.362057	0.771	0.386	2.84232e-20
HM13	1.3293e-24	0.361605	0.833	0.418	3.68469e-20
LXN	1.05024e-47	0.359675	0.547	0.145	2.91115e-43
FBLN1	7.95434e-27	0.359303	0.922	0.473	2.20486e-22
ARF5	5.39726e-21	0.35922	0.885	0.502	1.49607e-16
NNMT	5.99308e-20	0.359197	0.984	0.696	1.66122e-15
CRABP2	3.82449e-22	0.358405	0.63	0.268	1.06011e-17
MYL12B	2.03474e-21	0.357616	0.979	0.808	5.64009e-17
SEMA3C	3.96898e-53	0.356921	0.443	0.095	1.10016e-48
HSP90B1	3.76708e-19	0.355975	0.979	0.761	1.0442e-14
C5orf46	2.71295e-132	0.355581	0.344	0.026	7.52004e-128
CD276	1.37453e-33	0.353698	0.724	0.28	3.81005e-29
SEC24D	3.90613e-41	0.352792	0.693	0.238	1.08274e-36
CALD1	3.53554e-18	0.352681	1	0.965	9.80017e-14
CNN3	6.27274e-17	0.349635	0.958	0.731	1.73874e-12
RGS4	1.67515e-40	0.349439	0.38	0.088	4.64334e-36
PCOLCE	1.4126e-14	0.348627	0.958	0.712	3.91558e-10
NRG1	4.41889e-150	0.346504	0.271	0.013	1.22487e-145
GABARAPL2	1.30115e-19	0.344671	0.932	0.62	3.60665e-15
UCHL1	1.80881e-50	0.343417	0.417	0.089	5.01385e-46
ATP6V0B	2.20713e-23	0.342685	0.891	0.492	6.11794e-19
TWSG1	1.66881e-31	0.342017	0.62	0.232	4.62577e-27
REEP3	6.38612e-30	0.341317	0.714	0.292	1.77017e-25
CTSA	5.10472e-23	0.340432	0.839	0.434	1.41498e-18
SCG5	7.38538e-27	0.340392	0.401	0.127	2.04715e-22
SSR2	2.20754e-20	0.340115	0.995	0.715	6.11907e-16
PLOD1	2.59274e-40	0.340085	0.708	0.246	7.18681e-36
ARL2BP	1.9333e-31	0.339998	0.781	0.334	5.35891e-27
ITGAV	1.71546e-24	0.339467	0.698	0.322	4.7551e-20
PTS	2.25495e-34	0.338855	0.661	0.249	6.25049e-30
PRELID1	1.33967e-20	0.33885	0.901	0.525	3.71343e-16
HMCN1	1.35502e-46	0.338648	0.542	0.142	3.75598e-42
SPOCK1	4.73527e-45	0.337128	0.552	0.148	1.31257e-40
GLMP	7.26462e-35	0.335658	0.698	0.258	2.01368e-30
MRPS6	4.11389e-16	0.334977	0.719	0.385	1.14033e-11
SUMO3	4.90056e-25	0.334137	0.807	0.395	1.35839e-20
CEMIP	1.04103e-78	0.332656	0.26	0.025	2.88562e-74
RUNX1	2.17332e-27	0.331721	0.729	0.312	6.02423e-23
TMEM208	9.49169e-31	0.331188	0.781	0.339	2.631e-26
HOXB2	8.49559e-39	0.329974	0.682	0.236	2.35489e-34
CASC4	2.76259e-31	0.329263	0.667	0.261	7.65763e-27
JOSD2	1.84704e-32	0.329024	0.76	0.306	5.11982e-28
RP11-14N7.2	2.47173e-30	0.328743	0.667	0.262	6.8514e-26
TXN	5.97446e-08	0.327939	0.932	0.683	0.00165606
GUK1	1.16445e-15	0.326947	0.974	0.734	3.22775e-11
ALDH1B1	7.76583e-46	0.326788	0.417	0.096	2.15261e-41
MORF4L2	1.76693e-19	0.326436	0.839	0.511	4.89776e-15
GARS	3.66586e-38	0.325924	0.646	0.224	1.01614e-33
PRRX2	1.85248e-50	0.325468	0.51	0.128	5.1349e-46
MRPL41	1.00933e-22	0.325157	0.833	0.418	2.79776e-18
SSR1	1.17519e-27	0.325012	0.734	0.315	3.25751e-23
VIMP	3.72508e-22	0.324254	0.849	0.454	1.03255e-17
MSRB3	3.42305e-26	0.324103	0.854	0.415	9.48835e-22
PTRF	9.66701e-14	0.323014	0.984	0.775	2.6796e-09
RHEB	3.73226e-19	0.322273	0.823	0.475	1.03454e-14
GDI2	6.7521e-18	0.320613	0.87	0.52	1.87161e-13
NEXN	1.68659e-20	0.31982	0.635	0.3	4.67507e-16
EPYC	2.09671e-24	0.319656	0.115	0.016	5.81186e-20
SERPINF1	1.1147e-15	0.318853	0.984	0.782	3.08983e-11
S100A6	8.18557e-17	0.318802	1	0.951	2.26896e-12
TGFB1I1	4.20723e-16	0.317675	0.88	0.562	1.1662e-11
TUBA1A	2.25268e-12	0.316718	0.948	0.767	6.24421e-08
GLIPR1	8.99684e-32	0.316511	0.698	0.274	2.49383e-27
MYOF	2.71221e-30	0.315749	0.651	0.255	7.51796e-26
UNC5B	3.70815e-36	0.315637	0.495	0.147	1.02786e-31
ATP6V0E1	3.85809e-17	0.312139	0.948	0.705	1.06942e-12
VOPP1	5.49713e-41	0.311433	0.604	0.189	1.52375e-36
TSPAN4	1.39899e-19	0.311407	0.849	0.477	3.87786e-15
OLFML3	3.25039e-20	0.311169	0.833	0.439	9.00974e-16
DKK3	1.84327e-15	0.31115	0.781	0.451	5.10935e-11
PDIA6	1.11936e-16	0.311	0.891	0.531	3.10274e-12
CNIH1	8.32853e-25	0.31082	0.833	0.396	2.30859e-20
POLR2L	2.8607e-18	0.310453	0.917	0.563	7.92957e-14
CYB5A	7.65459e-25	0.309323	0.833	0.397	2.12177e-20
GABARAP	2.49664e-13	0.308841	0.896	0.58	6.92044e-09
SDC2	6.44147e-21	0.308469	0.839	0.462	1.78551e-16
NAAA	2.5119e-30	0.306721	0.49	0.162	6.96273e-26
RAB2A	2.6191e-16	0.30672	0.917	0.613	7.25989e-12
EIF4E2	2.40935e-29	0.306524	0.729	0.3	6.67849e-25
HMGN1	5.0649e-20	0.304634	0.87	0.474	1.40394e-15
SGCD	2.68265e-56	0.30354	0.521	0.118	7.43604e-52
MMP13	1.22776e-32	0.303383	0.167	0.024	3.40322e-28
UBTD1	3.28951e-39	0.302514	0.438	0.115	9.11819e-35
FRMD6	8.4388e-36	0.302129	0.62	0.205	2.33915e-31
SAR1A	5.22623e-30	0.30088	0.708	0.292	1.44866e-25
PPDPF	9.76656e-12	0.300157	0.99	0.81	2.70719e-07
NUCB1	1.96967e-18	0.299853	0.911	0.515	5.45973e-14
WISP1	1.7357e-63	0.299509	0.484	0.096	4.81118e-59
LINC00657	4.91892e-18	0.298158	0.802	0.439	1.36347e-13
ISOC2	9.35735e-35	0.297196	0.734	0.274	2.59377e-30
AKR1A1	6.58615e-26	0.296739	0.828	0.388	1.82562e-21
SEC61A1	1.17726e-28	0.295755	0.661	0.261	3.26324e-24
PDIA4	5.69585e-26	0.295653	0.719	0.311	1.57883e-21
AKR7A2	3.45123e-23	0.295571	0.745	0.351	9.56645e-19
ANXA1	1.30584e-14	0.294954	0.896	0.622	3.61967e-10
NXN	2.01055e-45	0.293952	0.417	0.097	5.57304e-41
RER1	5.37407e-21	0.292492	0.839	0.433	1.48964e-16
PMEPA1	1.44032e-23	0.292441	0.755	0.353	3.99242e-19
FXYD5	1.78385e-24	0.292285	0.792	0.365	4.94467e-20
FABP5	1.92209e-10	0.2888	0.542	0.3	5.32785e-06
SEC23A	4.75541e-30	0.287407	0.609	0.234	1.31815e-25
SELM	2.37119e-15	0.286843	0.984	0.86	6.5727e-11
STK17A	2.47182e-35	0.285281	0.526	0.167	6.85164e-31
GNG5	1.43832e-15	0.284902	0.953	0.625	3.98689e-11
DPM2	5.80375e-34	0.284502	0.62	0.216	1.60874e-29
ROR2	2.07408e-57	0.284472	0.5	0.108	5.74915e-53
ZNF668	5.16159e-48	0.284425	0.401	0.086	1.43074e-43
RAB32	4.87365e-30	0.284383	0.557	0.2	1.35093e-25
MRPL17	3.28551e-44	0.284233	0.63	0.188	9.1071e-40
EMILIN1	3.9157e-22	0.283704	0.75	0.352	1.08539e-17
TMEM263	1.51652e-31	0.283483	0.682	0.261	4.20364e-27
NME2	8.8062e-15	0.283395	0.693	0.385	2.44099e-10
GLS	1.88802e-20	0.282329	0.516	0.218	5.2334e-16
FAM177A1	7.58633e-26	0.28086	0.734	0.328	2.10286e-21
CUTA	1.48143e-14	0.280787	0.922	0.603	4.10637e-10
ABRACL	2.3211e-37	0.280092	0.573	0.181	6.43385e-33
LRP1	1.68831e-24	0.27833	0.917	0.463	4.67983e-20
ERLEC1	7.88359e-23	0.278225	0.812	0.388	2.18525e-18
IDH2	1.68423e-40	0.277224	0.615	0.193	4.66851e-36
GALNT10	3.50727e-49	0.275566	0.359	0.069	9.72181e-45
TOMM5	4.88204e-20	0.274812	0.615	0.279	1.35325e-15
PMP22	3.27512e-14	0.27465	0.917	0.625	9.0783e-10
TMEM258	7.2088e-16	0.273334	0.896	0.576	1.99821e-11
CLMP	1.36247e-43	0.273237	0.583	0.162	3.77663e-39
TSKU	5.28478e-34	0.273005	0.51	0.158	1.46489e-29
NME4	3.81528e-18	0.272758	0.766	0.396	1.05756e-13
GLIS2	1.04805e-42	0.272752	0.479	0.124	2.90509e-38
NID2	1.56497e-33	0.271193	0.641	0.22	4.33793e-29
FAM101B	1.88207e-66	0.270689	0.312	0.042	5.2169e-62
ST6GAL2	2.37604e-111	0.268956	0.359	0.034	6.58615e-107
ILK	4.12887e-16	0.268944	0.932	0.568	1.14448e-11
REXO2	2.43597e-15	0.268893	0.812	0.47	6.75225e-11
RPN2	2.24283e-16	0.268774	0.807	0.452	6.2169e-12
BNC2	2.71899e-38	0.268237	0.495	0.141	7.53676e-34
BAG2	7.41525e-35	0.268219	0.495	0.149	2.05543e-30
ACTR2	1.83148e-22	0.268119	0.682	0.315	5.07667e-18
YIPF2	1.70538e-30	0.268034	0.641	0.236	4.72714e-26
CD63	2.88339e-15	0.267137	1	0.94	7.99247e-11
MORF4L1	1.85056e-15	0.266371	0.958	0.749	5.12956e-11
C5orf15	9.84731e-25	0.26553	0.729	0.319	2.72958e-20
MTCH1	1.47057e-15	0.265194	0.891	0.553	4.07628e-11
MANF	1.65036e-22	0.265163	0.672	0.298	4.57463e-18
CANX	7.40703e-15	0.265044	0.839	0.514	2.05316e-10
TP53I3	1.40202e-33	0.263227	0.562	0.188	3.88625e-29
PLS3	1.23796e-15	0.263092	0.76	0.422	3.43151e-11
CBX3	8.00301e-21	0.262873	0.698	0.331	2.21835e-16
LAPTM4A	2.54039e-13	0.262191	0.984	0.885	7.04172e-09
UBE2E3	2.55304e-24	0.261516	0.771	0.35	7.07678e-20
TUBA1C	5.29036e-16	0.261188	0.802	0.439	1.46643e-11
SCARB2	5.69217e-21	0.260416	0.76	0.367	1.57781e-16
ANAPC11	2.87863e-15	0.260081	0.958	0.62	7.97927e-11
GAS6	2.32639e-07	0.259726	0.682	0.453	0.00644851
YIPF5	6.19237e-26	0.259277	0.651	0.27	1.71646e-21
ARPC3	2.21127e-15	0.258813	0.932	0.663	6.12943e-11
GOLT1B	1.14429e-33	0.258792	0.562	0.184	3.17186e-29
KERA	4.47887e-27	0.258259	0.135	0.019	1.2415e-22
RNF7	1.01099e-18	0.257315	0.885	0.485	2.80237e-14
AGTRAP	9.41511e-26	0.256957	0.604	0.236	2.60977e-21
SH3PXD2A	1.33565e-28	0.256813	0.672	0.263	3.70229e-24
TPM2	1.0661e-15	0.256735	1	0.839	2.95513e-11
BCAT1	5.54053e-70	0.255806	0.354	0.051	1.53578e-65
PLXNC1	2.71562e-52	0.255744	0.422	0.087	7.52741e-48
RECQL	1.63742e-31	0.255696	0.594	0.208	4.53875e-27
PDLIM3	2.21625e-08	0.255676	0.552	0.353	0.000614323
TRAPPC1	6.73848e-18	0.255029	0.792	0.419	1.86784e-13
MMP23B	1.2717e-20	0.254773	0.464	0.176	3.52501e-16
TMEM204	2.01812e-17	0.253983	0.646	0.317	5.59403e-13
PAPSS2	2.66701e-52	0.253586	0.474	0.107	7.39267e-48
SLC35B2	1.2362e-29	0.25351	0.599	0.217	3.42662e-25
FSTL3	5.344e-22	0.252971	0.521	0.204	1.4813e-17
TPST1	4.1038e-31	0.252911	0.609	0.216	1.13753e-26
FTL	1.428e-15	0.252512	1	0.992	3.95826e-11
DBN1	4.83337e-28	0.252341	0.547	0.195	1.33976e-23
FGF1	3.1484e-53	0.251428	0.375	0.07	8.72706e-49
DSG2	3.4654e-76	0.251421	0.302	0.035	9.60574e-72
PHTF2	2.59032e-49	0.251276	0.458	0.105	7.18011e-45
SDF4	5.30874e-16	0.250929	0.896	0.516	1.47153e-11
FST	1.26226e-29	0.250731	0.339	0.089	3.49886e-25
FAM229B	8.94227e-37	0.250087	0.578	0.182	2.47871e-32
TPM3	3.88689e-19	0.250015	0.771	0.398	1.07741e-14
RPL39	1.26837e-09	-0.253898	0.99	0.983	3.51579e-05
RPSA	1.25795e-07	-0.254221	0.984	0.927	0.0034869
RPS15	3.71279e-14	-0.254438	0.99	0.975	1.02915e-09
RPL8	4.39642e-13	-0.256201	1	0.982	1.21864e-08
LINC01197	2.53536e-07	-0.257458	0	0.123	0.00702775
RCSD1	9.23931e-08	-0.260575	0	0.13	0.00256104
EIF1	6.52464e-09	-0.272821	0.995	0.964	0.000180857
UBA52	2.93082e-08	-0.273426	0.974	0.923	0.000812395
RPS23	1.23666e-18	-0.274405	1	0.995	3.42789e-14
RPL35	1.89283e-09	-0.277566	1	0.952	5.24674e-05
RPL15	3.04838e-14	-0.285064	0.995	0.984	8.44981e-10
PFDN5	3.76037e-11	-0.286439	0.964	0.933	1.04234e-06
GPR4	1.5331e-07	-0.294811	0	0.126	0.00424959
OR51E1	1.15571e-07	-0.295333	0	0.129	0.00320351
RPS24	9.16775e-18	-0.29575	1	0.992	2.54121e-13
MT-ND3	5.44287e-09	-0.297173	0.99	0.982	0.000150871
RPL30	1.5595e-19	-0.299792	1	0.992	4.32277e-15
KCNMB1	1.84472e-07	-0.301056	0.005	0.133	0.00511337
RPL13	1.40171e-21	-0.301387	1	0.993	3.8854e-17
RPL29	3.45939e-18	-0.306943	1	0.987	9.58909e-14
RPS5	3.93543e-14	-0.307513	0.995	0.974	1.09086e-09
RPS18	1.59668e-18	-0.310782	1	0.994	4.42584e-14
MT-CO1	3.17779e-12	-0.313227	1	0.997	8.80851e-08
NR2F2-AS1	2.91755e-08	-0.31425	0.016	0.164	0.000808715
ZBTB16	2.10362e-07	-0.315129	0.016	0.147	0.00583104
ATP1B2	3.03256e-08	-0.315252	0	0.139	0.000840594
SGCA	1.40238e-07	-0.317663	0	0.127	0.00388725
EEF1A1	5.86686e-22	-0.325143	1	0.999	1.62624e-17
SLC25A6	1.21335e-07	-0.329336	0.953	0.865	0.00336329
COX7C	1.07723e-07	-0.332538	0.922	0.806	0.00298599
ADAP2	1.40831e-08	-0.337874	0.005	0.153	0.000390368
RPL11	6.85456e-23	-0.347018	0.995	0.995	1.90002e-18
RPS21	1.19571e-12	-0.348631	0.964	0.921	3.31439e-08
ARHGAP15	1.09552e-07	-0.358843	0.01	0.145	0.00303667
RPS3	3.58656e-23	-0.359306	1	0.992	9.94159e-19
BTF3	1.58819e-16	-0.360784	0.974	0.933	4.40229e-12
FHL5	7.64832e-09	-0.363368	0	0.15	0.000212004
ITGA7	3.80452e-09	-0.363813	0	0.155	0.000105457
RPL7A	2.45288e-25	-0.36447	1	0.989	6.79913e-21
AVPR1A	5.72313e-08	-0.367009	0.005	0.142	0.00158639
RPL18	3.87527e-23	-0.369365	0.995	0.978	1.07419e-18
RPL19	6.45071e-28	-0.370013	1	0.995	1.78807e-23
RPL4	6.98302e-12	-0.373413	0.958	0.906	1.93562e-07
RPS19	7.28844e-22	-0.373547	0.995	0.993	2.02028e-17
RPS14	4.67312e-26	-0.376449	1	0.992	1.29534e-21
RPS15A	2.23912e-21	-0.377622	0.984	0.983	6.20661e-17
EIF3E	1.11059e-07	-0.382844	0.839	0.736	0.00307843
PARM1	3.32542e-08	-0.38294	0.042	0.197	0.000921773
RPS6	4.40408e-20	-0.385532	1	0.987	1.22077e-15
NEURL1B	1.20209e-07	-0.386734	0.042	0.186	0.00333208
FAM13C	1.76217e-07	-0.391823	0.031	0.171	0.00488457
RPL24	2.18093e-24	-0.393373	0.99	0.977	6.04531e-20
RPS3A	9.46789e-28	-0.394676	1	0.992	2.62441e-23
RPL32	2.68144e-30	-0.395496	1	0.997	7.43268e-26
CDC42EP4	1.11132e-07	-0.400249	0.073	0.221	0.00308046
NACA	1.81331e-25	-0.402201	0.979	0.971	5.02631e-21
CIRBP	7.10657e-10	-0.402814	0.927	0.849	1.96987e-05
AOC3	3.29855e-08	-0.408753	0.031	0.182	0.000914326
MT-CO3	2.90159e-18	-0.408795	0.995	0.994	8.0429e-14
ADGRF5	7.29905e-08	-0.411594	0.026	0.169	0.00202322
RPL22	3.52502e-21	-0.415889	0.979	0.949	9.771e-17
RPL5	2.86119e-24	-0.41644	0.995	0.98	7.93093e-20
RPL37	7.58949e-24	-0.41911	0.995	0.972	2.10373e-19
RPS4X	6.2223e-32	-0.4225	1	0.996	1.72476e-27
FUS	1.24834e-07	-0.423502	0.87	0.763	0.00346029
RPS27A	7.68421e-34	-0.427277	1	0.996	2.12999e-29
APOLD1	1.14981e-08	-0.428748	0.016	0.169	0.000318717
GNB2L1	1.4724e-27	-0.429179	0.995	0.975	4.08135e-23
RPL12	1.7311e-28	-0.431968	0.984	0.991	4.79845e-24
FAU	4.27406e-28	-0.433642	1	0.98	1.18473e-23
ENPEP	3.0378e-09	-0.435692	0.031	0.199	8.42047e-05
RPL14	2.17296e-29	-0.43792	0.99	0.983	6.02323e-25
RPS29	2.92749e-07	-0.439385	0.812	0.77	0.0081147
RPL6	1.38364e-25	-0.440722	0.984	0.978	3.83532e-21
SSTR2	3.88901e-08	-0.441404	0.036	0.188	0.00107799
HSP90AB1	1.96843e-11	-0.443842	0.943	0.91	5.45628e-07
CDH6	3.42479e-11	-0.444283	0	0.189	9.49317e-07
PSME1	6.09657e-08	-0.447654	0.786	0.705	0.00168991
EEF1D	4.05467e-20	-0.456797	0.969	0.926	1.12391e-15
RPS7	9.86062e-28	-0.457755	0.99	0.981	2.73327e-23
SERPINI1	2.07251e-07	-0.459287	0.057	0.2	0.00574479
CPM	1.17226e-07	-0.459433	0.031	0.172	0.00324937
HNRNPA1	8.54811e-17	-0.460747	0.953	0.891	2.36945e-12
RPS9	2.97524e-36	-0.462386	1	0.984	8.24706e-32
UQCRB	4.86685e-11	-0.464286	0.844	0.783	1.34904e-06
EIF4A2	2.83301e-11	-0.468765	0.807	0.764	7.85283e-07
EDNRB	3.36222e-11	-0.473711	0.021	0.216	9.31973e-07
ZFAS1	3.28302e-08	-0.476524	0.781	0.692	0.000910021
RERG	2.2103e-10	-0.479253	0.062	0.254	6.12673e-06
RASL12	1.33832e-11	-0.484424	0.057	0.27	3.7097e-07
RPS11	1.17567e-12	-0.48665	0.958	0.899	3.25884e-08
RPL10A	7.21818e-30	-0.491662	0.984	0.966	2.00081e-25
RPL35A	4.09439e-38	-0.49249	0.995	0.983	1.13492e-33
CCDC102B	1.01989e-07	-0.492514	0.052	0.199	0.00282702
H3F3B	2.18199e-23	-0.494912	0.995	0.978	6.04827e-19
MT-ND2	1.88627e-15	-0.49567	0.995	0.973	5.22856e-11
ZFP36L1	2.85297e-08	-0.502487	0.969	0.888	0.000790816
RPS8	4.67478e-36	-0.502627	1	0.996	1.2958e-31
CASQ2	7.50668e-10	-0.503117	0	0.167	2.08078e-05
IGFBP7	4.88732e-11	-0.504155	1	0.957	1.35472e-06
RPL34	7.90305e-37	-0.504782	1	0.99	2.19065e-32
RPS25	3.69523e-36	-0.520292	0.995	0.977	1.02428e-31
RPL3	8.07748e-41	-0.527004	1	0.989	2.239e-36
RPS16	3.06863e-27	-0.527949	0.99	0.961	8.50595e-23
MT-ND1	1.34287e-20	-0.528106	0.995	0.985	3.72231e-16
EIF3L	9.8858e-09	-0.528215	0.693	0.654	0.000274025
LGI4	1.11978e-12	-0.536231	0.005	0.219	3.10392e-08
TBX2	1.23961e-07	-0.539592	0.094	0.239	0.00343607
RPL38	1.45632e-14	-0.542622	0.891	0.819	4.03677e-10
FAM162B	2.85153e-11	-0.544863	0.005	0.197	7.90416e-07
CRIP1	2.24377e-10	-0.54858	0.057	0.246	6.21951e-06
RPL9	5.43519e-39	-0.550836	0.995	0.98	1.50658e-34
DDX5	6.74184e-14	-0.550841	0.911	0.833	1.86877e-09
RPS2	4.11887e-16	-0.554054	0.964	0.93	1.14171e-11
CLMN	2.00125e-14	-0.554703	0.01	0.252	5.54727e-10
GPRC5C	3.76812e-12	-0.556358	0.016	0.226	1.04448e-07
HLA-E	1.9685e-15	-0.560161	0.844	0.803	5.4565e-11
SRSF5	3.76177e-10	-0.560366	0.641	0.643	1.04272e-05
KLF9	2.39208e-08	-0.582136	0.333	0.433	0.000663062
MT-CYB	2.76758e-24	-0.587762	1	0.994	7.67144e-20
RPL27A	7.98557e-08	-0.590585	0.938	0.859	0.00221352
ANGPT2	2.53654e-11	-0.603671	0.052	0.258	7.03102e-07
RPL23A	5.33884e-31	-0.607558	0.99	0.963	1.47987e-26
RPS27	1.27307e-45	-0.612154	0.984	0.99	3.52883e-41
PDLIM1	3.68272e-08	-0.614461	0.583	0.566	0.00102081
PPP1R15A	4.67996e-08	-0.618954	0.703	0.741	0.00129724
RPL37A	3.0066e-24	-0.620622	0.932	0.93	8.33398e-20
TSC22D3	1.54613e-08	-0.624823	0.714	0.679	0.000428573
RPL23	1.47341e-11	-0.639993	0.865	0.783	4.08415e-07
EBF1	7.02494e-13	-0.643969	0.198	0.404	1.94724e-08
RPL26	2.16491e-11	-0.646384	0.875	0.882	6.00093e-07
ARID5B	1.82246e-11	-0.657272	0.641	0.648	5.05167e-07
NFIA	2.78016e-16	-0.664706	0.089	0.358	7.70632e-12
SPARCL1	2.43862e-14	-0.701294	0.875	0.893	6.7596e-10
EPS8	3.43966e-10	-0.709592	0.349	0.464	9.5344e-06
MALAT1	1.85283e-24	-0.713094	1	0.995	5.13586e-20
IER2	6.38328e-10	-0.713647	0.755	0.754	1.76938e-05
CRYAB	2.99078e-07	-0.72001	0.474	0.508	0.00829014
SNCG	1.0101e-11	-0.725128	0.005	0.205	2.7999e-07
RASL11A	2.61203e-15	-0.727442	0.047	0.305	7.24027e-11
ESAM	5.85131e-17	-0.73605	0.016	0.292	1.62192e-12
ARHGAP29	6.66032e-16	-0.737547	0.094	0.354	1.84617e-11
LBH	1.93363e-08	-0.741467	0.438	0.505	0.000535982
NDRG2	2.52756e-16	-0.742034	0.125	0.388	7.00615e-12
SLC2A3	6.99814e-08	-0.74319	0.484	0.527	0.00193981
IFITM2	2.31535e-24	-0.743581	0.891	0.872	6.41792e-20
TFPI	2.87199e-12	-0.74747	0.323	0.485	7.96088e-08
RPL31	3.15216e-17	-0.747599	0.896	0.846	8.73746e-13
NTRK2	4.24586e-15	-0.768338	0.036	0.294	1.17691e-10
MEF2C	1.97838e-10	-0.772259	0.151	0.33	5.48388e-06
HSPB6	2.84283e-08	-0.772786	0.161	0.317	0.000788005
FOSB	2.57961e-13	-0.773823	0.651	0.753	7.15043e-09
CCL8	3.02553e-07	-0.776327	0	0.121	0.00838647
NFKBIA	4.01349e-14	-0.779002	0.672	0.766	1.1125e-09
AC013461.1	3.25745e-13	-0.782038	0.302	0.472	9.02933e-09
TPPP3	7.45619e-15	-0.782608	0.036	0.297	2.06678e-10
MGLL	1.43085e-14	-0.785104	0.073	0.325	3.96616e-10
MAP1B	1.45461e-14	-0.793333	0.453	0.589	4.03204e-10
GLTSCR2	2.76536e-23	-0.7967	0.635	0.714	7.66529e-19
CPE	1.7136e-14	-0.797408	0.62	0.672	4.74993e-10
CAV1	5.81574e-09	-0.807162	0.755	0.683	0.000161206
IRF1	3.65631e-09	-0.813115	0.443	0.546	0.000101349
STOM	2.27256e-16	-0.813509	0.401	0.557	6.2993e-12
RPL21	4.37651e-36	-0.818319	0.99	0.959	1.21312e-31
NOTCH3	4.96347e-11	-0.820514	0.359	0.493	1.37583e-06
EFHD1	4.48338e-15	-0.821727	0.104	0.355	1.24275e-10
ANGPTL4	1.98835e-13	-0.831218	0.141	0.375	5.51152e-09
STEAP4	1.95875e-11	-0.845899	0.01	0.207	5.42947e-07
EPAS1	1.16876e-11	-0.846965	0.281	0.436	3.23968e-07
HIGD1B	4.46903e-13	-0.849703	0.005	0.225	1.23877e-08
PTMA	5.68104e-45	-0.877269	0.99	0.983	1.57473e-40
FOS	5.80921e-17	-0.882531	0.891	0.919	1.61026e-12
NR2F2	6.82476e-15	-0.884932	0.302	0.482	1.89176e-10
CRIP2	4.15986e-09	-0.909151	0.458	0.517	0.000115307
ISYNA1	1.3077e-15	-0.911552	0.156	0.403	3.6248e-11
RPL7	5.46517e-34	-0.91578	0.958	0.926	1.51489e-29
PGF	7.51331e-19	-0.930546	0.047	0.347	2.08261e-14
COX4I2	3.92207e-17	-0.935338	0.005	0.284	1.08716e-12
PHLDA1	1.44822e-11	-0.94574	0.479	0.575	4.01431e-07
C2orf40	2.35845e-11	-0.949413	0.01	0.206	6.53738e-07
FXYD1	1.73366e-25	-0.950561	0.104	0.476	4.80552e-21
PNRC1	1.43676e-29	-0.952248	0.714	0.776	3.98254e-25
RHOB	4.29787e-14	-0.961782	0.771	0.752	1.19133e-09
SEPP1	2.40773e-18	-0.962855	0.479	0.653	6.67397e-14
ARHGDIB	9.16081e-15	-0.970074	0.208	0.43	2.53929e-10
SOCS3	2.36051e-15	-0.977232	0.469	0.629	6.5431e-11
ATF3	3.80589e-17	-1.00901	0.474	0.652	1.05495e-12
PLAC9	1.86448e-23	-1.01504	0.526	0.674	5.16815e-19
RPS20	4.0469e-10	-1.01801	0.641	0.667	1.12176e-05
C10orf10	9.83446e-13	-1.05641	0.156	0.377	2.72601e-08
SORBS2	6.13528e-08	-1.06997	0.073	0.224	0.00170064
TSC22D1	7.17605e-22	-1.07016	0.641	0.717	1.98913e-17
ADAMTS1	9.91109e-18	-1.08083	0.198	0.462	2.74726e-13
CEBPD	6.04359e-17	-1.09989	0.464	0.594	1.67522e-12
TXNIP	3.18936e-22	-1.09995	0.568	0.696	8.84058e-18
LHFP	2.02284e-28	-1.10687	0.688	0.749	5.60712e-24
PTP4A3	3.7257e-16	-1.11201	0.094	0.356	1.03273e-11
RPL13A	6.44752e-30	-1.11432	0.906	0.905	1.78719e-25
MT1A	3.72392e-13	-1.12274	0.031	0.258	1.03223e-08
ZFP36L2	3.91278e-18	-1.13169	0.641	0.711	1.08458e-13
GPX3	1.19207e-23	-1.14511	0.042	0.399	3.3043e-19
GJA4	2.40568e-22	-1.15374	0	0.345	6.6683e-18
NR4A1	7.55276e-18	-1.17131	0.521	0.656	2.09355e-13
A2M	2.70961e-23	-1.17994	0.354	0.594	7.51076e-19
MCAM	7.34336e-21	-1.18201	0.042	0.365	2.03551e-16
GSN	9.47422e-36	-1.20803	0.896	0.905	2.62616e-31
BTG1	3.11558e-37	-1.22987	0.682	0.792	8.63606e-33
PPP1R14A	1.60666e-22	-1.27891	0.021	0.37	4.45351e-18
RERGL	2.97863e-11	-1.28728	0.01	0.204	8.25645e-07
EGR1	6.76572e-31	-1.3	0.641	0.811	1.87539e-26
JUN	3.38997e-35	-1.31577	0.849	0.909	9.39666e-31
FABP4	1.67678e-11	-1.31633	0.052	0.26	4.64786e-07
MYH11	1.22463e-11	-1.33071	0.052	0.26	3.39455e-07
BCAM	1.82646e-18	-1.33328	0.026	0.323	5.06277e-14
TINAGL1	2.34092e-26	-1.34493	0	0.391	6.48881e-22
MYC	2.26415e-20	-1.3576	0.318	0.548	6.27601e-16
JUNB	6.87508e-34	-1.38121	0.859	0.899	1.9057e-29
RASD1	4.29534e-18	-1.38374	0.214	0.469	1.19063e-13
BTG2	5.99672e-28	-1.38465	0.354	0.621	1.66223e-23
PDK4	1.39362e-21	-1.42303	0.057	0.388	3.86297e-17
CDKN1A	5.10793e-20	-1.51259	0.542	0.665	1.41587e-15
APOE	1.66121e-16	-1.55806	0.344	0.542	4.6047e-12
ZFP36	4.92399e-36	-1.64453	0.786	0.878	1.36488e-31
MT1M	3.51038e-16	-1.6654	0.167	0.418	9.73042e-12
SOD3	6.03883e-44	-1.68857	0.365	0.729	1.6739e-39
CFD	6.20947e-10	-1.70749	0.073	0.265	1.7212e-05
MT2A	5.8948e-35	-1.75439	0.786	0.851	1.63398e-30
MGP	1.31923e-53	-1.81368	0.615	0.909	3.65677e-49
NDUFA4L2	4.69621e-26	-2.01024	0.031	0.414	1.30174e-21
CCL2	2.18978e-16	-2.16522	0.219	0.46	6.06984e-12
ADIRF	2.45218e-39	-2.32072	0.161	0.608	6.79719e-35
RGS5	4.18984e-23	-2.55942	0.016	0.369	1.16138e-18

## Sheet: Table S9
Table S9: Top 50 up-regulated genes corresponding to different endothelial cells subsets.
p_val	avg_logFC	pct.1	pct.2	p_val_adj	cluster	gene
0	1.03401	0.989	0.52	0	0	ACKR1
5.26489e-262	0.889306	0.918	0.505	1.45937e-257	0	CLU
6.62136e-219	0.756073	0.927	0.599	1.83538e-214	0	ADIRF
2.62801e-208	0.944566	0.592	0.181	7.28457e-204	0	SELE
5.18265e-206	0.544656	0.671	0.227	1.43658e-201	0	SELP
3.48654e-205	0.633632	0.855	0.457	9.66435e-201	0	ZNF385D
2.67564e-179	0.616367	0.651	0.267	7.41661e-175	0	CNKSR3
3.88357e-179	0.5587	0.933	0.71	1.07649e-174	0	NPC2
4.45396e-174	0.616438	0.981	0.843	1.23459e-169	0	NFKBIA
2.04414e-171	0.88353	0.607	0.242	5.66615e-167	0	IL6
3.49556e-167	0.52633	0.986	0.868	9.68933e-163	0	HLA-DRA
1.77133e-166	0.507671	0.604	0.232	4.90994e-162	0	IL1R1
1.67621e-162	0.611877	0.946	0.692	4.64628e-158	0	CDKN1A
1.26342e-161	0.527258	0.968	0.805	3.50206e-157	0	HLA-DPA1
3.44671e-161	0.515454	0.953	0.776	9.55393e-157	0	HLA-DPB1
8.28742e-160	0.52034	0.954	0.804	2.29719e-155	0	PDLIM1
2.81698e-154	0.804575	0.784	0.493	7.80837e-150	0	SOD2
2.27602e-153	0.600384	0.701	0.323	6.30889e-149	0	HLA-DQA1
2.59626e-153	0.300301	0.999	0.996	7.19657e-149	0	RPL10
8.71428e-151	0.458905	0.999	0.967	2.41551e-146	0	CD74
6.70251e-146	0.507854	0.848	0.54	1.85787e-141	0	SNCG
1.21848e-145	0.326277	0.999	0.979	3.37752e-141	0	RPS6
1.51532e-142	0.513683	0.683	0.322	4.20031e-138	0	OLFM1
3.16258e-142	0.522162	0.972	0.78	8.76637e-138	0	SOCS3
4.26582e-142	0.417808	0.984	0.924	1.18244e-137	0	CST3
1.77751e-141	0.486268	0.704	0.331	4.92708e-137	0	CCL14
1.95805e-139	0.560429	0.892	0.629	5.42752e-135	0	IRF1
2.50752e-139	0.601885	0.826	0.519	6.95061e-135	0	ICAM1
4.14433e-136	0.443183	0.58	0.22	1.14877e-131	0	VCAN
1.4962e-134	0.57311	0.724	0.404	4.14732e-130	0	CSRP2
5.60019e-128	0.342135	0.999	0.99	1.55232e-123	0	TPT1
2.7965e-127	0.265126	1	0.994	7.75163e-123	0	RPL32
9.23529e-127	0.415878	0.642	0.304	2.55993e-122	0	LPCAT4
6.44361e-125	0.572558	0.532	0.229	1.7861e-120	0	RND1
2.68821e-121	0.532115	0.731	0.427	7.45146e-117	0	NCOA7
7.36315e-120	0.457	0.89	0.63	2.04099e-115	0	DUSP23
2.47688e-119	0.483695	0.932	0.727	6.86565e-115	0	NNMT
2.23008e-117	0.4949	0.796	0.476	6.18156e-113	0	CEBPD
6.7883e-117	0.43897	0.835	0.518	1.88165e-112	0	HLA-DQB1
1.03224e-116	0.261747	0.997	0.985	2.86126e-112	0	RPS14
4.22472e-115	0.355128	0.416	0.141	1.17105e-110	0	LRRC1
7.61041e-114	0.402694	0.613	0.295	2.10953e-109	0	HAPLN3
2.14484e-113	0.409328	0.615	0.304	5.94527e-109	0	TPD52L1
3.84103e-113	0.265793	0.998	0.986	1.0647e-108	0	RPL34
5.65417e-113	0.377782	0.493	0.202	1.56728e-108	0	PDIA5
6.5485e-112	0.332423	0.758	0.442	1.81518e-107	0	TFPI
4.5141e-110	0.41491	0.961	0.79	1.25126e-105	0	DNAJA1
1.12109e-107	0.487675	0.529	0.24	3.10754e-103	0	LINC-PINT
4.46562e-107	0.256937	0.999	0.995	1.23783e-102	0	RPS18
4.81132e-106	0.272382	0.996	0.98	1.33365e-101	0	RPL3
5.45768e-152	0.709776	0.961	0.575	1.51281e-147	1	ACKR1
1.47838e-108	0.656191	0.847	0.666	4.09792e-104	1	PRCP
4.38323e-98	0.557147	0.935	0.853	1.21499e-93	1	VWF
3.82417e-95	0.590997	0.882	0.745	1.06002e-90	1	NPC2
1.32559e-87	0.531313	0.903	0.736	3.6744e-83	1	RAMP3
2.86524e-87	0.72281	0.54	0.267	7.94216e-83	1	VCAN
2.50205e-78	0.548246	0.565	0.298	6.93543e-74	1	SELP
4.92836e-72	0.440341	0.973	0.912	1.36609e-67	1	HLA-DRB1
3.24845e-65	0.47395	0.862	0.754	9.00439e-61	1	TIMP1
8.33409e-64	0.332138	0.999	0.972	2.31013e-59	1	IGFBP7
3.2342e-59	0.519924	0.765	0.617	8.96489e-55	1	ARL4A
1.05303e-58	0.547643	0.399	0.19	2.91888e-54	1	C7
1.75585e-57	0.43601	0.968	0.934	4.86705e-53	1	CST3
1.40142e-55	0.318466	0.95	0.944	3.88458e-51	1	FKBP1A
3.20374e-55	0.448611	0.741	0.593	8.88045e-51	1	ACTN1
6.92904e-55	0.360771	0.997	0.971	1.92066e-50	1	CD74
1.83829e-54	0.518258	0.615	0.42	5.09556e-50	1	COTL1
4.59461e-54	0.446857	0.812	0.676	1.27358e-49	1	DUSP23
5.01149e-48	0.341761	0.936	0.906	1.38913e-43	1	ENG
7.36238e-48	0.420963	0.435	0.24	2.04078e-43	1	TLL1
3.43615e-44	0.299919	0.918	0.917	9.52467e-40	1	CD59
2.08905e-43	0.345645	0.951	0.888	5.79065e-39	1	HLA-DRA
3.34469e-43	0.486833	0.673	0.562	9.27115e-39	1	TSPAN7
3.17571e-42	0.403346	0.748	0.622	8.80274e-38	1	PRSS23
3.36916e-41	0.426336	0.522	0.35	9.33898e-37	1	HAPLN3
3.73555e-40	0.393205	0.727	0.602	1.03546e-35	1	SNCG
1.98297e-39	0.371306	0.345	0.182	5.49659e-35	1	RAB3C
1.35072e-38	0.332859	0.921	0.833	3.74406e-34	1	HLA-DPA1
7.43574e-38	0.254851	0.947	0.902	2.06111e-33	1	S100A10
4.67844e-36	0.388689	0.341	0.187	1.29682e-31	1	RBP5
1.26434e-35	0.3063	0.896	0.808	3.50462e-31	1	HLA-DPB1
6.41099e-35	0.308865	0.254	0.118	1.77706e-30	1	PTAFR
1.10608e-32	0.321283	0.695	0.537	3.06595e-28	1	ZNF385D
1.12845e-32	0.284134	0.205	0.086	3.12795e-28	1	ADGRG6
6.33637e-32	0.355287	0.45	0.293	1.75638e-27	1	RASA4
9.5962e-32	0.294091	0.969	0.959	2.65997e-27	1	SPARCL1
3.44746e-31	0.345214	0.707	0.59	9.55602e-27	1	IL33
6.22483e-31	0.356314	0.345	0.204	1.72546e-26	1	CSF2RB
1.30536e-30	0.329252	0.752	0.686	3.61831e-26	1	CXorf36
1.25143e-29	0.32809	0.458	0.306	3.46885e-25	1	IL1R1
2.19003e-29	0.346868	0.737	0.592	6.07054e-25	1	CLU
1.9715e-28	0.359581	0.533	0.392	5.46479e-24	1	NR2F2
1.56493e-27	0.254679	0.915	0.904	4.33783e-23	1	GUK1
8.68182e-27	0.253845	0.816	0.791	2.40651e-22	1	RAB13
3.76314e-26	0.341613	0.687	0.586	1.0431e-21	1	HLA-DQB1
3.81586e-26	0.326351	0.797	0.665	1.05772e-21	1	ADIRF
6.94249e-26	0.336389	0.447	0.314	1.92439e-21	1	STAB1
1.35428e-24	0.325235	0.837	0.758	3.75392e-20	1	HLA-DRB5
4.79656e-24	0.398044	0.486	0.361	1.32956e-19	1	SLCO2A1
9.91884e-24	0.588644	0.174	0.079	2.7494e-19	1	PTGDS
0	2.13928	0.839	0.236	0	2	IGFBP3
0	1.98244	0.748	0.234	0	2	C10orf10
0	1.77272	0.848	0.261	0	2	CXCL12
0	1.54027	0.677	0.034	0	2	FBLN5
0	1.52605	0.791	0.149	0	2	GJA4
0	1.44432	0.745	0.132	0	2	HEY1
0	1.39467	0.977	0.779	0	2	SRGN
0	1.33972	0.709	0.067	0	2	SEMA3G
0	1.33807	0.541	0.032	0	2	GJA5
0	1.314	0.995	0.959	0	2	SRP14
0	1.22803	0.592	0.1	0	2	PPP1R14A
0	1.16269	0.573	0.057	0	2	PCSK5
0	0.995713	0.537	0.055	0	2	PLLP
0	0.720938	0.415	0.03	0	2	TSPAN2
6.01743e-298	1.10981	0.686	0.175	1.66797e-293	2	ARL15
9.60368e-295	1.11677	0.391	0.028	2.66204e-290	2	TMEM100
1.3861e-270	1.35685	0.874	0.403	3.84212e-266	2	SLC9A3R2
4.94967e-259	1.23824	0.96	0.733	1.372e-254	2	RHOB
2.24118e-255	0.657806	0.304	0.014	6.21234e-251	2	TMEM178A
1.7651e-250	1.05472	0.962	0.858	4.89268e-246	2	CAV1
2.27941e-242	1.28378	0.725	0.239	6.31828e-238	2	IGF2
3.41207e-241	1.1339	0.85	0.519	9.45792e-237	2	PPA1
1.03317e-237	0.983976	0.48	0.086	2.86385e-233	2	GUCY1A3
1.52118e-234	1.04526	0.905	0.634	4.21657e-230	2	ICAM2
2.97554e-228	1.24574	0.592	0.168	8.2479e-224	2	LTBP4
1.52715e-224	0.949216	0.975	0.896	4.23309e-220	2	TM4SF1
7.63678e-223	1.18139	0.896	0.556	2.11684e-218	2	PLPP1
4.81348e-219	0.820263	0.442	0.072	1.33425e-214	2	ANXA3
4.98113e-218	1.15335	0.85	0.527	1.38072e-213	2	STMN1
2.43508e-206	1.4678	0.738	0.329	6.74981e-202	2	FN1
4.00781e-202	0.857349	0.934	0.79	1.11093e-197	2	STOM
1.23175e-192	1.35875	0.957	0.853	3.41429e-188	2	SAT1
9.99856e-186	0.670442	0.374	0.058	2.7715e-181	2	RNF144B
1.02657e-181	0.857741	0.692	0.306	2.84556e-177	2	MECOM
3.84323e-179	0.875359	0.887	0.62	1.06531e-174	2	CD9
4.39948e-179	0.806143	0.532	0.147	1.21949e-174	2	HES4
8.42442e-175	1.10603	0.662	0.291	2.33516e-170	2	JAG1
1.07784e-174	0.803391	0.446	0.103	2.98767e-170	2	ATP13A3
1.26527e-173	0.904621	0.416	0.083	3.50721e-169	2	ALPL
2.32772e-169	0.469944	0.27	0.027	6.4522e-165	2	NEBL
3.11846e-168	0.473937	0.267	0.025	8.64405e-164	2	KCNJ2
8.06563e-166	0.327814	0.19	0.007	2.23571e-161	2	LINC00982
4.48203e-158	0.71488	0.456	0.112	1.24237e-153	2	ACE
1.19113e-149	0.781262	0.775	0.413	3.3017e-145	2	PODXL
2.30446e-149	0.679788	0.436	0.112	6.38773e-145	2	FBLIM1
1.64363e-148	0.468199	0.206	0.014	4.55597e-144	2	EGFL8
9.68241e-146	0.540091	0.354	0.07	2.68387e-141	2	ARHGAP4
4.23623e-145	0.874863	0.742	0.454	1.17424e-140	2	OCIAD2
1.0308e-144	0.302164	0.192	0.012	2.85727e-140	2	PRDM16
4.36438e-142	0.805317	0.363	0.079	1.20976e-137	2	SULF1
9.29618e-263	1.6182	0.752	0.248	2.57681e-258	3	RGCC
3.2266e-199	1.46593	0.838	0.491	8.94381e-195	3	COL4A1
6.30169e-197	0.880398	0.973	0.86	1.74676e-192	3	SPARC
7.15191e-181	1.24579	0.858	0.56	1.98244e-176	3	COL4A2
5.48754e-124	0.81312	0.942	0.823	1.52109e-119	3	HSPG2
4.99264e-109	0.674596	0.398	0.12	1.38391e-104	3	HECW2
1.54015e-108	0.981413	0.611	0.298	4.26914e-104	3	INSR
1.21506e-107	0.752125	0.653	0.367	3.36802e-103	3	MLEC
1.70267e-106	0.893945	0.352	0.096	4.71963e-102	3	CA2
1.20495e-104	0.849554	0.605	0.316	3.33999e-100	3	KDR
1.06293e-99	0.718182	0.816	0.597	2.94635e-95	3	COL15A1
1.2769e-95	0.48546	0.194	0.028	3.53945e-91	3	GABRD
1.45892e-92	0.736177	0.704	0.428	4.04399e-88	3	PODXL
1.21767e-90	1.25184	0.224	0.042	3.37526e-86	3	ESM1
2.36593e-90	0.549421	0.323	0.09	6.55811e-86	3	F2RL3
6.70381e-89	0.532433	0.963	0.854	1.85823e-84	3	PLVAP
6.41621e-88	0.719641	0.846	0.673	1.77851e-83	3	CALCRL
5.85065e-86	0.774965	0.58	0.317	1.62174e-81	3	LAMA4
6.85268e-86	0.821859	0.686	0.458	1.89949e-81	3	VWA1
4.02647e-82	0.734263	0.275	0.071	1.1161e-77	3	FCN3
1.87026e-78	0.971037	0.482	0.222	5.18418e-74	3	TNFRSF4
2.31063e-78	0.623114	0.481	0.205	6.40483e-74	3	MMP2
1.53773e-75	0.461504	0.298	0.09	4.26245e-71	3	EXOC3L1
3.44392e-75	0.577151	0.4	0.163	9.54619e-71	3	DYSF
8.06234e-75	0.611042	0.44	0.193	2.2348e-70	3	RASGRP3
4.77742e-71	0.713969	0.377	0.154	1.32425e-66	3	TP53I11
9.7873e-71	0.586902	0.392	0.163	2.71294e-66	3	PCDH12
3.20021e-70	0.647334	0.649	0.391	8.87065e-66	3	NOTCH4
1.68525e-69	0.522754	0.896	0.842	4.67135e-65	3	CCDC85B
1.10497e-66	0.768433	0.519	0.292	3.06286e-62	3	PCDH17
1.11315e-66	0.602156	0.595	0.372	3.08554e-62	3	C1orf54
1.20093e-65	0.675293	0.628	0.424	3.32885e-61	3	TM4SF18
7.07448e-64	0.721792	0.66	0.496	1.96098e-59	3	FSCN1
2.74917e-63	0.41915	0.164	0.032	7.62042e-59	3	ADAMTSL2
4.78916e-62	0.304991	0.134	0.02	1.32751e-57	3	GNG2
6.1178e-62	0.521117	0.442	0.214	1.69579e-57	3	JUP
1.48497e-61	0.57649	0.436	0.207	4.11619e-57	3	MYO1B
6.12209e-61	0.484217	0.825	0.736	1.69698e-56	3	ARHGAP29
2.43752e-60	0.383521	0.17	0.036	6.75657e-56	3	NID2
7.02719e-60	0.683785	0.54	0.309	1.94787e-55	3	C8orf4
3.62307e-59	0.380137	0.215	0.06	1.00428e-54	3	CD276
1.51705e-58	0.77962	0.604	0.432	4.20511e-54	3	PLPP3
3.05954e-58	0.373885	0.993	0.974	8.48074e-54	3	IGFBP7
1.46876e-54	0.688857	0.729	0.613	4.07124e-50	3	FLT1
1.66149e-54	0.497374	0.51	0.282	4.60548e-50	3	CD200
3.7333e-53	0.597621	0.575	0.369	1.03483e-48	3	APLNR
1.57154e-52	0.562394	0.52	0.299	4.35615e-48	3	PTP4A3
2.59147e-51	0.672358	0.626	0.457	7.1833e-47	3	IVNS1ABP
5.61423e-50	0.544911	0.626	0.451	1.55621e-45	3	TMEM204
2.50943e-49	0.442982	0.81	0.746	6.9559e-45	3	SERPINH1
6.00998e-211	1.40644	0.393	0.034	1.66591e-206	4	CA4
1.32649e-137	0.961674	0.507	0.106	3.6769e-133	4	CD300LG
5.34781e-81	0.798809	0.781	0.426	1.48236e-76	4	SCARB1
2.90118e-79	1.11	0.815	0.517	8.04179e-75	4	CD36
1.47405e-76	1.09332	0.582	0.23	4.08591e-72	4	MT1E
1.36688e-74	1.09868	0.531	0.197	3.78886e-70	4	MT1M
9.90546e-71	0.638009	0.588	0.234	2.74569e-66	4	GPIHBP1
1.29966e-70	0.662279	0.975	0.873	3.60253e-66	4	GSN
8.79519e-70	1.59024	0.849	0.649	2.43794e-65	4	FABP4
1.65637e-67	0.425856	0.297	0.068	4.59129e-63	4	TNMD
8.74212e-66	0.963506	0.879	0.655	2.42323e-61	4	RBP7
9.1674e-64	0.42748	0.214	0.037	2.54111e-59	4	FMO2
3.22746e-60	1.04573	0.883	0.654	8.94619e-56	4	MT2A
9.6093e-58	0.901073	0.552	0.238	2.6636e-53	4	BTNL9
2.18751e-56	0.69121	0.885	0.67	6.06355e-52	4	MGLL
5.64647e-55	0.592112	0.599	0.282	1.56515e-50	4	APOD
1.2589e-44	0.345741	0.257	0.071	3.48955e-40	4	LIPE
1.05926e-42	0.543043	0.565	0.297	2.93617e-38	4	PPARG
6.98179e-41	0.561937	0.947	0.844	1.93528e-36	4	TXNIP
4.75867e-40	0.581347	0.189	0.045	1.31906e-35	4	TIMP4
5.50964e-36	0.884126	0.567	0.334	1.52722e-31	4	MT1X
1.39128e-34	0.319972	0.321	0.123	3.85649e-30	4	ATOH8
3.51936e-33	0.260616	0.994	0.977	9.75531e-29	4	H3F3B
4.18858e-33	0.331366	0.344	0.141	1.16103e-28	4	GALNT15
8.2153e-33	0.511644	0.896	0.752	2.2772e-28	4	CDKN1A
4.83068e-32	0.260856	0.996	0.972	1.33902e-27	4	HLA-E
4.91807e-32	0.530107	0.845	0.641	1.36324e-27	4	SDPR
8.28208e-32	0.549389	0.268	0.097	2.29571e-27	4	MT1A
4.43437e-29	0.346459	0.626	0.39	1.22916e-24	4	GYPC
5.4021e-28	0.399803	0.917	0.737	1.49741e-23	4	CLDN5
5.56553e-28	0.398574	0.764	0.56	1.54271e-23	4	TSPAN13
3.16009e-27	0.45801	0.641	0.44	8.75946e-23	4	C10orf54
4.10239e-27	0.713806	0.809	0.7	1.13714e-22	4	FABP5
4.79406e-27	0.454905	0.841	0.664	1.32887e-22	4	EGR1
1.92957e-26	0.441769	0.278	0.116	5.34859e-22	4	C2orf40
2.2135e-26	0.424476	0.516	0.309	6.1356e-22	4	CAT
2.74407e-25	0.407396	0.454	0.25	7.60628e-21	4	ADRB2
6.51e-25	0.317726	0.55	0.31	1.80451e-20	4	RGCC
1.02947e-24	0.432193	0.488	0.282	2.85358e-20	4	GPX3
2.72423e-24	0.287889	0.291	0.128	7.5513e-20	4	DSG2
5.37565e-24	0.401933	0.382	0.193	1.49008e-19	4	FHL1
5.42965e-23	0.289079	0.972	0.933	1.50505e-18	4	JUNB
3.57213e-22	0.393761	0.843	0.739	9.9016e-18	4	KLF4
1.68714e-21	0.325947	0.69	0.505	4.67657e-17	4	EPHX1
9.78395e-21	0.292107	0.832	0.687	2.71201e-16	4	ITM2A
1.08729e-20	0.278853	0.941	0.858	3.01385e-16	4	ZFP36L1
1.35895e-20	0.362331	0.503	0.316	3.76687e-16	4	SNAI1
2.13832e-20	0.541612	0.268	0.12	5.9272e-16	4	DNASE1L3
2.58421e-20	0.30857	0.864	0.686	7.16316e-16	4	PDK4
3.47371e-20	0.28623	0.964	0.885	9.62878e-16	4	JUN
0	2.7763	0.886	0.093	0	5	RGS5
0	1.75027	0.804	0.034	0	5	NDUFA4L2
0	1.31701	0.826	0.066	0	5	CPE
0	1.25937	0.855	0.126	0	5	TPM2
0	1.14742	0.744	0.021	0	5	STEAP4
0	1.1042	0.775	0.045	0	5	SOD3
0	1.08205	0.771	0.02	0	5	NOTCH3
0	1.0239	0.773	0.019	0	5	PDGFRB
0	0.961414	0.621	0.018	0	5	HIGD1B
0	0.957621	0.737	0.049	0	5	SERPINF1
0	0.879612	0.708	0.03	0	5	SYNPO2
0	0.845015	0.744	0.045	0	5	PCOLCE
0	0.819168	0.671	0.019	0	5	FRZB
0	0.814296	0.599	0.017	0	5	COX4I2
0	0.677641	0.63	0.051	0	5	RARRES2
0	0.658063	0.599	0.015	0	5	FAM162B
0	0.651569	0.543	0.01	0	5	KCNJ8
0	0.628334	0.626	0.016	0	5	PRRX1
0	0.573596	0.621	0.05	0	5	EFHD1
0	0.546602	0.587	0.041	0	5	ZEB2
0	0.543556	0.517	0.01	0	5	ABCC9
0	0.531119	0.471	0.022	0	5	TPPP3
0	0.516916	0.514	0.014	0	5	SMOC2
0	0.50102	0.51	0.017	0	5	FXYD1
0	0.432568	0.486	0.024	0	5	ITM2C
0	0.427476	0.425	0.011	0	5	SSTR2
0	0.426554	0.415	0.008	0	5	CD248
0	0.422783	0.435	0.007	0	5	EDNRA
0	0.422706	0.425	0.015	0	5	TGFBI
0	0.402358	0.43	0.009	0	5	GUCY1A2
0	0.39348	0.435	0.009	0	5	LGI4
0	0.369937	0.413	0.007	0	5	ITGA7
0	0.352549	0.411	0.009	0	5	EGFLAM
0	0.351836	0.367	0.006	0	5	TBX2
0	0.346586	0.406	0.007	0	5	MRVI1
0	0.314011	0.343	0.007	0	5	REM1
0	0.292773	0.372	0.01	0	5	ANO1
0	0.287783	0.355	0.006	0	5	DAAM2
0	0.283635	0.324	0.003	0	5	AVPR1A
0	0.273482	0.341	0.006	0	5	COL5A3
0	0.268022	0.312	0.004	0	5	EBF2
0	0.265951	0.331	0.004	0	5	SCN4B
3.52222e-307	0.259177	0.321	0.005	9.76326e-303	5	CDH6
1.50789e-305	1.14545	0.754	0.098	4.17973e-301	5	COL1A2
1.7768e-299	0.283881	0.314	0.005	4.92512e-295	5	KCNE4
1.73866e-294	0.549711	0.473	0.028	4.81939e-290	5	COL6A3
1.72092e-291	0.94685	0.737	0.099	4.77021e-287	5	C1S
4.69106e-287	0.344524	0.425	0.021	1.30032e-282	5	ARHGEF17
1.76386e-286	0.297867	0.386	0.015	4.88925e-282	5	RERG
1.24605e-283	0.429764	0.481	0.031	3.45393e-279	5	DDR2
2.14047e-258	1.02202	0.397	0.009	5.93318e-254	6	CD3E
4.86466e-229	0.982278	0.397	0.011	1.34844e-224	6	RAC2
2.55628e-218	0.924899	0.377	0.011	7.08575e-214	6	PTPRC
1.75322e-212	0.650383	0.212	0.001	4.85974e-208	6	CD8B
4.47592e-196	1.0145	0.295	0.006	1.24068e-191	6	NKG7
1.52066e-188	0.542058	0.233	0.003	4.21511e-184	6	CD27
1.55745e-177	0.656782	0.226	0.003	4.3171e-173	6	CD8A
1.04751e-169	0.635511	0.247	0.005	2.9036e-165	6	CD2
1.7108e-167	0.585223	0.295	0.008	4.74218e-163	6	CYTIP
5.5801e-156	0.786247	0.336	0.013	1.54675e-151	6	CD37
5.32766e-154	0.631347	0.288	0.009	1.47677e-149	6	HCST
6.77997e-153	0.651611	0.212	0.004	1.87934e-148	6	CTSW
1.84424e-149	0.572607	0.247	0.006	5.11204e-145	6	CD3D
6.29605e-147	1.57207	0.493	0.038	1.7452e-142	6	CCL5
2.67089e-145	0.57321	0.219	0.005	7.40345e-141	6	CST7
1.33626e-142	0.899178	0.281	0.01	3.70397e-138	6	CD7
4.25005e-141	0.538832	0.233	0.006	1.17807e-136	6	RHOH
1.72282e-138	0.308396	0.13	0.001	4.77548e-134	6	PTPRCAP
5.11196e-137	0.493836	0.233	0.006	1.41698e-132	6	ACAP1
5.38698e-136	0.5579	0.11	0	1.49322e-131	6	TRAV3
1.3502e-134	0.581584	0.205	0.004	3.74262e-130	6	ALOX5AP
3.11998e-134	0.899586	0.363	0.02	8.64826e-130	6	CORO1A
3.969e-132	0.599503	0.205	0.005	1.10017e-127	6	GZMA
4.65477e-132	1.0267	0.418	0.029	1.29026e-127	6	CD52
4.38962e-124	0.313239	0.123	0.001	1.21676e-119	6	RP11-291B21.2
9.19329e-123	0.932977	0.301	0.015	2.54829e-118	6	LTB
8.25521e-119	0.539295	0.219	0.007	2.28826e-114	6	TRBC2
1.37388e-118	0.315651	0.158	0.002	3.80827e-114	6	APBB1IP
3.22001e-117	0.588344	0.219	0.007	8.92555e-113	6	ITGB2
5.11984e-115	0.804318	0.185	0.004	1.41917e-110	6	GZMB
8.59907e-112	0.371778	0.13	0.001	2.38358e-107	6	PRF1
8.33517e-106	0.867969	0.288	0.016	2.31043e-101	6	CD69
1.18804e-100	0.335206	0.137	0.002	3.29312e-96	6	ITK
1.85134e-100	0.412211	0.164	0.004	5.13172e-96	6	TBC1D10C
9.36886e-98	0.296342	0.11	0.001	2.59696e-93	6	MAP4K1
1.64029e-97	0.404391	0.137	0.002	4.54673e-93	6	CD247
4.21973e-97	0.369457	0.151	0.003	1.16967e-92	6	TRAF3IP3
1.71497e-96	0.337305	0.123	0.002	4.75374e-92	6	IL10RA
1.23178e-93	0.336858	0.13	0.002	3.41437e-89	6	PSTPIP1
1.27872e-92	0.341598	0.178	0.006	3.54448e-88	6	SLA
1.11302e-90	0.433778	0.144	0.003	3.08518e-86	6	CD3G
5.94732e-88	0.474756	0.151	0.004	1.64854e-83	6	GZMK
1.60039e-87	0.252692	0.13	0.003	4.43611e-83	6	SH2D2A
6.63841e-82	0.351346	0.137	0.004	1.8401e-77	6	IKZF3
5.68126e-81	0.757256	0.26	0.018	1.57479e-76	6	UCP2
3.56965e-80	0.691647	0.288	0.023	9.89472e-76	6	FYB
1.33831e-78	0.581048	0.267	0.019	3.70967e-74	6	RGS1
1.70395e-78	0.449882	0.178	0.008	4.72318e-74	6	LCP1
1.78976e-73	0.820185	0.199	0.011	4.96105e-69	6	IGKV1-9
1.96397e-72	0.850011	0.301	0.028	5.44393e-68	6	IL7R
0	3.49881	0.989	0.034	0	7	TFF3
0	3.07965	0.912	0.021	0	7	EFEMP1
0	1.76756	0.824	0.002	0	7	PDPN
0	1.42343	0.571	0.011	0	7	IGF1
0	1.16674	0.593	0.006	0	7	MRC1
0	1.09407	0.374	0.003	0	7	PTX3
0	1.04053	0.593	0.006	0	7	COLEC12
0	0.968762	0.516	0.001	0	7	PKHD1L1
0	0.962712	0.44	0.003	0	7	MPP7
0	0.916314	0.505	0.006	0	7	SEMA3D
0	0.903302	0.451	0.001	0	7	RELN
0	0.879618	0.44	0.002	0	7	ACKR2
4.79436e-290	4.93182	0.967	0.053	1.32895e-285	7	CCL21
5.38898e-244	0.52907	0.242	0.001	1.49377e-239	7	STAB2
3.04711e-229	0.648988	0.407	0.008	8.44628e-225	7	KLHL4
8.04836e-224	0.326147	0.209	0.001	2.23093e-219	7	LINC00636
1.54493e-222	0.656646	0.319	0.004	4.28239e-218	7	LRRN4CL
1.5882e-219	0.308015	0.187	0	4.40233e-215	7	ADGRG3
1.80334e-210	0.533128	0.198	0.001	4.99868e-206	7	LRRC15
6.12529e-206	0.337575	0.176	0	1.69787e-201	7	KCNIP1
2.0324e-200	0.751731	0.396	0.009	5.63361e-196	7	PARD6G
4.7899e-196	0.522928	0.275	0.003	1.32771e-191	7	SRGAP3
3.34739e-177	1.76477	0.473	0.017	9.27864e-173	7	LYVE1
6.34553e-171	0.689503	0.363	0.009	1.75892e-166	7	CHRDL1
8.88964e-171	0.545117	0.352	0.008	2.46412e-166	7	ART4
1.65532e-167	0.351732	0.154	0	4.58839e-163	7	OMG
1.24866e-158	0.267763	0.22	0.002	3.46116e-154	7	FOXP2
1.61673e-154	0.787624	0.418	0.015	4.48141e-150	7	SEMA3A
5.4334e-147	1.41	0.681	0.052	1.50608e-142	7	DKK3
1.57928e-146	0.410221	0.297	0.007	4.37762e-142	7	EFNA5
4.17697e-140	0.851753	0.516	0.028	1.15782e-135	7	GPM6A
3.4335e-136	1.74095	0.253	0.005	9.51731e-132	7	NTS
3.97328e-136	1.51242	0.495	0.027	1.10135e-131	7	MFAP4
6.06379e-124	0.291291	0.209	0.004	1.68082e-119	7	SLC26A4
1.64508e-123	0.293438	0.176	0.002	4.56e-119	7	GLRB
2.51692e-123	0.357425	0.286	0.008	6.97664e-119	7	KBTBD11
1.23111e-121	0.67479	0.396	0.018	3.41252e-117	7	ALDH1A1
8.62987e-112	1.72765	0.703	0.077	2.39211e-107	7	PROX1
9.5208e-111	1.90102	0.868	0.13	2.63907e-106	7	LAPTM5
1.95104e-104	0.432676	0.176	0.003	5.40809e-100	7	SCN3A
5.71266e-102	0.432022	0.275	0.01	1.58349e-97	7	ABI3BP
1.76253e-101	0.49798	0.297	0.012	4.88556e-97	7	DOCK5
7.05041e-101	2.1298	0.89	0.159	1.9543e-96	7	MMRN1
8.55306e-92	1.08463	0.549	0.054	2.37082e-87	7	TBX1
1.45575e-88	0.336916	0.165	0.003	4.03519e-84	7	PIK3C2G
1.96622e-88	0.519072	0.341	0.019	5.45015e-84	7	TNFRSF11A
1.28377e-87	0.776998	0.363	0.022	3.55849e-83	7	TMOD1
5.93706e-86	0.392646	0.198	0.006	1.64569e-81	7	RADIL
1.90418e-83	0.570849	0.297	0.015	5.27819e-79	7	STXBP6
7.17843e-79	0.37345	0.286	0.015	1.98979e-74	7	STON2
